# Supplementary material for: Classification and identification of Rhodobryum roseum Limpr. and its adulterants based on fourier-transform infrared spectroscopy (FTIR) and chemometrics
Source: PLoS One. 2017 Feb 16;12(2):e0172359. doi: 10.1371/journal.pone.0172359 (PMC5313229; doi:10.1371/journal.pone.0172359)
Supplement: S1 Table — (XLSX) [file pone.0172359.s001.xlsx]

## Sheet: SAMPLE DATA
The automatic baseline-corrected data of all the samples
	Rhdobryum roseum1.1		Rhdobryum roseum1.2		Rhdobryum roseum1.3		Rhdobryum roseum1.4		Rhdobryum roseum1.5		Rhdobryum roseum2.1		Rhdobryum roseum2.2		Rhdobryum roseum2.3		Rhdobryum roseum2.4		Rhdobryum roseum2.5		Rhdobryum ontariense1		Rhdobryum ontariense2		Rhdobryum ontariense3		Rhdobryum ontariense4		Rhdobryum ontariense5		Mnium laevinarve1		Mnium laevinarve2		Mnium laevinarve3		Mnium laevinarve4		Mnium laevinarve5		Plagiomnium actum1		Plagiomnium actum2		Plagiomnium actum3		Plagiomnium actum4		Plagiomnium actum5
Wavenumber/cm-1	Absorbtion value	Wavenumber/cm-1	Absorbtion value	Wavenumber/cm-1	Absorbtion value	Wavenumber/cm-1	Absorbtion value	Wavenumber/cm-1	Absorbtion value	Wavenumber/cm-1	Absorbtion value	Wavenumber/cm-1	Absorbtion value	Wavenumber/cm-1	Absorbtion value	Wavenumber/cm-1	Absorbtion value	Wavenumber/cm-1	Absorbtion value	Wavenumber/cm-1	Absorbtion value	Wavenumber/cm-1	Absorbtion value	Wavenumber/cm-1	Absorbtion value	Wavenumber/cm-1	Absorbtion value	Wavenumber/cm-1	Absorbtion value	Wavenumber/cm-1	Absorbtion value	Wavenumber/cm-1	Absorbtion value	Wavenumber/cm-1	Absorbtion value	Wavenumber/cm-1	Absorbtion value	Wavenumber/cm-1	Absorbtion value	Wavenumber/cm-1	Absorbtion value	Wavenumber/cm-1	Absorbtion value	Wavenumber/cm-1	Absorbtion value	Wavenumber/cm-1	Absorbtion value	Wavenumber/cm-1	Absorbtion value
3996.42	0.015199	3996.42	0.0155707	3996.42	0.015935	3996.42	0.015271	3996.42	0.0159962	3996.42	0.0212013	3996.42	0.0271723	3996.42	0.0277244	3996.42	0.0177876	3996.42	0.0134449	3996.42	0.0234698	3996.42	0.0234299	3996.42	0.0239375	3996.42	0.022496	3996.42	0.0234299	3996.42	0.013645	3996.42	0.0140203	3996.42	0.0144573	3996.42	0.0154299	3996.42	0.0142768	3996.42	0	3996.42	0	3996.42	0	3996.42	0	3996.42	0
3994.49	0.0147735	3994.49	0.0147841	3994.49	0.0149996	3994.49	0.0140964	3994.49	0.0158134	3994.49	0.0213194	3994.49	0.0273664	3994.49	0.028764	3994.49	0.0180803	3994.49	0.0127053	3994.49	0.0235596	3994.49	0.0238088	3994.49	0.024452	3994.49	0.0232292	3994.49	0.0238088	3994.49	0.0136522	3994.49	0.0143652	3994.49	0.0143272	3994.49	0.0144305	3994.49	0.0139626	3994.49	0	3994.49	0	3994.49	0	3994.49	0	3994.49	0
3992.56	0.0145401	3992.56	0.0144192	3992.56	0.0146658	3992.56	0.0139238	3992.56	0.0157795	3992.56	0.0210619	3992.56	0.0272074	3992.56	0.0293709	3992.56	0.0175418	3992.56	0.0123047	3992.56	0.0233839	3992.56	0.023134	3992.56	0.0235903	3992.56	0.023439	3992.56	0.023134	3992.56	0.0127602	3992.56	0.014534	3992.56	0.0138908	3992.56	0.0137138	3992.56	0.0134092	3992.56	0	3992.56	0	3992.56	0	3992.56	0	3992.56	0
3990.63	0.0144066	3990.63	0.014401	3990.63	0.0148579	3990.63	0.0142531	3990.63	0.0155074	3990.63	0.0206588	3990.63	0.0268193	3990.63	0.029232	3990.63	0.0166291	3990.63	0.0122945	3990.63	0.0231744	3990.63	0.0223961	3990.63	0.0224462	3990.63	0.0232663	3990.63	0.0223961	3990.63	0.0117664	3990.63	0.01393	3990.63	0.0134085	3990.63	0.0135956	3990.63	0.0134364	3990.63	0	3990.63	0	3990.63	0	3990.63	0	3990.63	0
3988.71	0.0144634	3988.71	0.0145298	3988.71	0.015412	3988.71	0.0142901	3988.71	0.0153268	3988.71	0.0205075	3988.71	0.0264396	3988.71	0.0289016	3988.71	0.0162603	3988.71	0.012185	3988.71	0.0228369	3988.71	0.0223231	3988.71	0.022025	3988.71	0.0230682	3988.71	0.0223231	3988.71	0.0115409	3988.71	0.0128635	3988.71	0.0128414	3988.71	0.0133895	3988.71	0.0135745	3988.71	0	3988.71	0	3988.71	0	3988.71	0	3988.71	0
3986.78	0.0150242	3986.78	0.0147281	3986.78	0.0160236	3986.78	0.014125	3986.78	0.0152382	3986.78	0.0205364	3986.78	0.0262953	3986.78	0.0290936	3986.78	0.0165691	3986.78	0.0120469	3986.78	0.0223961	3986.78	0.0228036	3986.78	0.0220023	3986.78	0.0231121	3986.78	0.0228036	3986.78	0.0120863	3986.78	0.0123269	3986.78	0.012422	3986.78	0.0128995	3986.78	0.0130573	3986.78	0	3986.78	0	3986.78	0	3986.78	0	3986.78	0
3984.85	0.0152052	3984.85	0.0146829	3984.85	0.0158863	3984.85	0.0141356	3984.85	0.0147505	3984.85	0.0204096	3984.85	0.0263386	3984.85	0.0289809	3984.85	0.0167075	3984.85	0.0121437	3984.85	0.0219535	3984.85	0.0230142	3984.85	0.0219801	3984.85	0.0230374	3984.85	0.0230142	3984.85	0.0125659	3984.85	0.0121084	3984.85	0.0124043	3984.85	0.012869	3984.85	0.0124653	3984.85	0	3984.85	0	3984.85	0	3984.85	0	3984.85	0
3982.92	0.0142905	3982.92	0.0144435	3982.92	0.0149621	3982.92	0.0141042	3982.92	0.0143294	3982.92	0.0202888	3982.92	0.0263227	3982.92	0.0279962	3982.92	0.0167648	3982.92	0.0124143	3982.92	0.0214687	3982.92	0.022591	3982.92	0.0219448	3982.92	0.0227629	3982.92	0.022591	3982.92	0.0124714	3982.92	0.0117082	3982.92	0.0124659	3982.92	0.0133661	3982.92	0.0125866	3982.92	0	3982.92	0	3982.92	0	3982.92	0	3982.92	0
3980.99	0.0132142	3980.99	0.0145234	3980.99	0.0143455	3980.99	0.0139349	3980.99	0.0144286	3980.99	0.0205732	3980.99	0.026068	3980.99	0.0271902	3980.99	0.0170889	3980.99	0.0123729	3980.99	0.0210637	3980.99	0.0216384	3980.99	0.0216162	3980.99	0.0223654	3980.99	0.0216384	3980.99	0.0116658	3980.99	0.0112992	3980.99	0.0121496	3980.99	0.0132209	3980.99	0.0128917	3980.99	0	3980.99	0	3980.99	0	3980.99	0	3980.99	0
3979.06	0.0130615	3979.06	0.0148212	3979.06	0.0146007	3979.06	0.0140281	3979.06	0.0145711	3979.06	0.020647	3979.06	0.025301	3979.06	0.0271084	3979.06	0.0170425	3979.06	0.0117892	3979.06	0.0210241	3979.06	0.0203981	3979.06	0.0210039	3979.06	0.0214703	3979.06	0.0203981	3979.06	0.0103004	3979.06	0.0110336	3979.06	0.0118357	3979.06	0.0121118	3979.06	0.0125746	3979.06	0	3979.06	0	3979.06	0	3979.06	0	3979.06	0
3977.13	0.013793	3977.13	0.0151326	3977.13	0.0155016	3977.13	0.0146794	3977.13	0.0147239	3977.13	0.0199625	3977.13	0.0243764	3977.13	0.0274462	3977.13	0.0165053	3977.13	0.0113774	3977.13	0.0212416	3977.13	0.0197315	3977.13	0.020641	3977.13	0.0203514	3977.13	0.0197315	3977.13	0.00939461	3977.13	0.0110215	3977.13	0.0118287	3977.13	0.0112946	3977.13	0.012134	3977.13	0	3977.13	0	3977.13	0	3977.13	0	3977.13	0
3975.2	0.0145125	3975.2	0.0155361	3975.2	0.0162811	3975.2	0.0152734	3975.2	0.014903	3975.2	0.0194057	3975.2	0.0240236	3975.2	0.0277557	3975.2	0.0160201	3975.2	0.0115194	3975.2	0.0211482	3975.2	0.019798	3975.2	0.0203939	3975.2	0.020059	3975.2	0.019798	3975.2	0.00950754	3975.2	0.0110101	3975.2	0.0115311	3975.2	0.0113808	3975.2	0.012375	3975.2	0	3975.2	0	3975.2	0	3975.2	0	3975.2	0
3973.28	0.014634	3973.28	0.0154605	3973.28	0.0161762	3973.28	0.0151418	3973.28	0.0148374	3973.28	0.0193337	3973.28	0.0242118	3973.28	0.0276194	3973.28	0.0157298	3973.28	0.0116816	3973.28	0.0205663	3973.28	0.0199269	3973.28	0.0201706	3973.28	0.0208444	3973.28	0.0199269	3973.28	0.0101252	3973.28	0.0108197	3973.28	0.0111774	3973.28	0.0116246	3973.28	0.0128021	3973.28	0	3973.28	0	3973.28	0	3973.28	0	3973.28	0
3971.35	0.0142606	3971.35	0.014657	3971.35	0.0157428	3971.35	0.0147886	3971.35	0.0145962	3971.35	0.0191946	3971.35	0.0245584	3971.35	0.0272897	3971.35	0.0156971	3971.35	0.0116255	3971.35	0.0199879	3971.35	0.0199273	3971.35	0.0203157	3971.35	0.0217744	3971.35	0.0199273	3971.35	0.0108065	3971.35	0.0109826	3971.35	0.011552	3971.35	0.0117031	3971.35	0.012904	3971.35	0	3971.35	0	3971.35	0	3971.35	0	3971.35	0
3969.42	0.0138588	3969.42	0.014076	3969.42	0.0155146	3969.42	0.0145333	3969.42	0.0143217	3969.42	0.0190569	3969.42	0.0247282	3969.42	0.0270339	3969.42	0.0159627	3969.42	0.0115148	3969.42	0.0199465	3969.42	0.0199125	3969.42	0.0205267	3969.42	0.0220504	3969.42	0.0199125	3969.42	0.0114553	3969.42	0.0116053	3969.42	0.0123037	3969.42	0.0121413	3969.42	0.0130041	3969.42	0	3969.42	0	3969.42	0	3969.42	0	3969.42	0
3967.49	0.013675	3967.49	0.0142124	3967.49	0.0151369	3967.49	0.0141289	3967.49	0.0139945	3967.49	0.0191783	3967.49	0.0245379	3967.49	0.0264175	3967.49	0.016154	3967.49	0.0113543	3967.49	0.0204119	3967.49	0.0199631	3967.49	0.0204895	3967.49	0.0218457	3967.49	0.0199631	3967.49	0.0118615	3967.49	0.0121973	3967.49	0.0127431	3967.49	0.0127991	3967.49	0.0132173	3967.49	0	3967.49	0	3967.49	0	3967.49	0	3967.49	0
3965.56	0.0135373	3965.56	0.0142805	3965.56	0.0145746	3965.56	0.0138039	3965.56	0.0137431	3965.56	0.0193215	3965.56	0.0241675	3965.56	0.0255202	3965.56	0.0160358	3965.56	0.0111324	3965.56	0.0207742	3965.56	0.0201719	3965.56	0.0204514	3965.56	0.0213827	3965.56	0.0201719	3965.56	0.0119416	3965.56	0.0125025	3965.56	0.0128757	3965.56	0.0130454	3965.56	0.013302	3965.56	0	3965.56	0	3965.56	0	3965.56	0	3965.56	0
3963.63	0.013386	3963.63	0.0138516	3963.63	0.0140298	3963.63	0.0137291	3963.63	0.0135919	3963.63	0.0192771	3963.63	0.0238204	3963.63	0.0250601	3963.63	0.0158289	3963.63	0.010913	3963.63	0.0205979	3963.63	0.0205183	3963.63	0.0205718	3963.63	0.0207503	3963.63	0.0205183	3963.63	0.0120057	3963.63	0.0126509	3963.63	0.0129404	3963.63	0.0131956	3963.63	0.013449	3963.63	0	3963.63	0	3963.63	0	3963.63	0	3963.63	0
3961.7	0.013423	3961.7	0.0136268	3961.7	0.013776	3961.7	0.0137217	3961.7	0.0135081	3961.7	0.019152	3961.7	0.023549	3961.7	0.0251886	3961.7	0.0156306	3961.7	0.0109135	3961.7	0.0202569	3961.7	0.0207208	3961.7	0.0207463	3961.7	0.0202258	3961.7	0.0207208	3961.7	0.012355	3961.7	0.012752	3961.7	0.0129916	3961.7	0.0135352	3961.7	0.0137519	3961.7	0	3961.7	0	3961.7	0	3961.7	0	3961.7	0
3959.77	0.0135009	3959.77	0.0138797	3959.77	0.0138898	3959.77	0.013687	3959.77	0.0136232	3959.77	0.0192462	3959.77	0.0234614	3959.77	0.0254257	3959.77	0.0153976	3959.77	0.0113085	3959.77	0.0203148	3959.77	0.0208244	3959.77	0.0209221	3959.77	0.0199845	3959.77	0.0208244	3959.77	0.0128637	3959.77	0.0129733	3959.77	0.0131062	3959.77	0.0137946	3959.77	0.0138821	3959.77	0	3959.77	0	3959.77	0	3959.77	0	3959.77	0
3957.85	0.0133489	3957.85	0.014041	3957.85	0.0139963	3957.85	0.013611	3957.85	0.0138449	3957.85	0.019671	3957.85	0.0236849	3957.85	0.0255468	3957.85	0.0153578	3957.85	0.0117547	3957.85	0.0206297	3957.85	0.0211276	3957.85	0.0211028	3957.85	0.0201147	3957.85	0.0211276	3957.85	0.0133026	3957.85	0.0135283	3957.85	0.0134584	3957.85	0.0138752	3957.85	0.013895	3957.85	0	3957.85	0	3957.85	0	3957.85	0	3957.85	0
3955.92	0.0132349	3955.92	0.0139866	3955.92	0.0139899	3955.92	0.0135487	3955.92	0.0140115	3955.92	0.019907	3955.92	0.0240488	3955.92	0.0256155	3955.92	0.0155322	3955.92	0.0117804	3955.92	0.0206955	3955.92	0.0213376	3955.92	0.0210886	3955.92	0.0204633	3955.92	0.0213376	3955.92	0.0135029	3955.92	0.0140503	3955.92	0.0139584	3955.92	0.0138206	3955.92	0.0140001	3955.92	0	3955.92	0	3955.92	0	3955.92	0	3955.92	0
3953.99	0.0133428	3953.99	0.0140549	3953.99	0.0140777	3953.99	0.0136836	3953.99	0.0141012	3953.99	0.0196692	3953.99	0.0243283	3953.99	0.0256507	3953.99	0.0157443	3953.99	0.0115001	3953.99	0.020609	3953.99	0.0211058	3953.99	0.0208844	3953.99	0.0208649	3953.99	0.0211058	3953.99	0.0135688	3953.99	0.0142579	3953.99	0.0143939	3953.99	0.0137733	3953.99	0.0142713	3953.99	0	3953.99	0	3953.99	0	3953.99	0	3953.99	0
3952.06	0.0134107	3952.06	0.0141697	3952.06	0.0142689	3952.06	0.01394	3952.06	0.0140092	3952.06	0.0193801	3952.06	0.0245399	3952.06	0.0257633	3952.06	0.0158815	3952.06	0.0113936	3952.06	0.0207249	3952.06	0.0208537	3952.06	0.0208597	3952.06	0.0213708	3952.06	0.0208537	3952.06	0.013944	3952.06	0.0146032	3952.06	0.0147683	3952.06	0.0140691	3952.06	0.0147832	3952.06	0	3952.06	0	3952.06	0	3952.06	0	3952.06	0
3950.13	0.0133261	3950.13	0.014166	3950.13	0.0144268	3950.13	0.0139555	3950.13	0.013908	3950.13	0.0194165	3950.13	0.0245768	3950.13	0.0259421	3950.13	0.0158581	3950.13	0.0115914	3950.13	0.0209668	3950.13	0.0209066	3950.13	0.021032	3950.13	0.0217589	3950.13	0.0209066	3950.13	0.014573	3950.13	0.0150818	3950.13	0.0151158	3950.13	0.0146269	3950.13	0.015434	3950.13	0	3950.13	0	3950.13	0	3950.13	0	3950.13	0
3948.2	0.0132965	3948.2	0.0141572	3948.2	0.0144362	3948.2	0.0137548	3948.2	0.0139659	3948.2	0.0195646	3948.2	0.0243395	3948.2	0.0259587	3948.2	0.0157785	3948.2	0.0118058	3948.2	0.0211961	3948.2	0.0211279	3948.2	0.0211231	3948.2	0.0217872	3948.2	0.0211279	3948.2	0.0149988	3948.2	0.0151932	3948.2	0.0152799	3948.2	0.0150803	3948.2	0.0159883	3948.2	0	3948.2	0	3948.2	0	3948.2	0	3948.2	0
3946.27	0.0132852	3946.27	0.0142091	3946.27	0.0143489	3946.27	0.0135361	3946.27	0.0140389	3946.27	0.0196068	3946.27	0.0240924	3946.27	0.0257508	3946.27	0.0157661	3946.27	0.0117058	3946.27	0.0212715	3946.27	0.0213442	3946.27	0.0210817	3946.27	0.0216937	3946.27	0.0213442	3946.27	0.0150461	3946.27	0.0149625	3946.27	0.0151597	3946.27	0.0152078	3946.27	0.0161728	3946.27	0.01	3946.27	0.00832641	3946.27	0.0065458	3946.27	0.00800317	3946.27	0.00869601
3944.34	0.0133992	3944.34	0.0142341	3944.34	0.0143665	3944.34	0.0133923	3944.34	0.0140911	3944.34	0.0196049	3944.34	0.023922	3944.34	0.0255405	3944.34	0.0158071	3944.34	0.0114026	3944.34	0.0210913	3944.34	0.0215414	3944.34	0.0210402	3944.34	0.0216676	3944.34	0.0215414	3944.34	0.0148208	3944.34	0.0148041	3944.34	0.0150169	3944.34	0.0150638	3944.34	0.0158688	3944.34	0.00958	3944.34	0.00796565	3944.34	0.00607307	3944.34	0.00787355	3944.34	0.00786154
3942.41	0.0137083	3942.41	0.0141954	3942.41	0.0144693	3942.41	0.0134219	3942.41	0.014182	3942.41	0.0196392	3942.41	0.0238657	3942.41	0.0255627	3942.41	0.0157803	3942.41	0.0112762	3942.41	0.0209668	3942.41	0.0216881	3942.41	0.0212409	3942.41	0.0216115	3942.41	0.0216881	3942.41	0.0146763	3942.41	0.0149511	3942.41	0.0150493	3942.41	0.0150161	3942.41	0.0155	3942.41	0.00913	3942.41	0.00754621	3942.41	0.00618056	3942.41	0.00847806	3942.41	0.00746312
3940.49	0.0139434	3940.49	0.0142684	3940.49	0.0144825	3940.49	0.0137707	3940.49	0.0142924	3940.49	0.0197678	3940.49	0.0241057	3940.49	0.0258568	3940.49	0.0157264	3940.49	0.0114322	3940.49	0.021109	3940.49	0.0218317	3940.49	0.0217319	3940.49	0.0216314	3940.49	0.0218317	3940.49	0.0149648	3940.49	0.0153452	3940.49	0.0152331	3940.49	0.0152004	3940.49	0.0155622	3940.49	0.00957	3940.49	0.00781561	3940.49	0.00687865	3940.49	0.00966858	3940.49	0.00766322
3938.56	0.0141514	3938.56	0.0145812	3938.56	0.0145654	3938.56	0.0143183	3938.56	0.0144598	3938.56	0.0201437	3938.56	0.024594	3938.56	0.0263174	3938.56	0.0158648	3938.56	0.0116746	3938.56	0.0214247	3938.56	0.0220353	3938.56	0.02208	3938.56	0.021762	3938.56	0.0220353	3938.56	0.0155964	3938.56	0.0157775	3938.56	0.0155409	3938.56	0.0153986	3938.56	0.0158865	3938.56	0.0102	3938.56	0.00882687	3938.56	0.00694047	3938.56	0.0101829	3938.56	0.00795126
3936.63	0.0145498	3936.63	0.0150109	3936.63	0.0149365	3936.63	0.0148623	3936.63	0.0147574	3936.63	0.0207085	3936.63	0.0250698	3936.63	0.0268043	3936.63	0.0162591	3936.63	0.0119676	3936.63	0.0218814	3936.63	0.0222301	3936.63	0.0220811	3936.63	0.0219304	3936.63	0.0222301	3936.63	0.0161717	3936.63	0.0161543	3936.63	0.0158434	3936.63	0.0156927	3936.63	0.0161946	3936.63	0.0103	3936.63	0.00969342	3936.63	0.00671323	3936.63	0.0100102	3936.63	0.00816162
3934.7	0.0148978	3934.7	0.0154239	3934.7	0.015436	3934.7	0.0153679	3934.7	0.0150986	3934.7	0.0211955	3934.7	0.0255159	3934.7	0.0272248	3934.7	0.016624	3934.7	0.0123223	3934.7	0.0224718	3934.7	0.0224392	3934.7	0.0221937	3934.7	0.0222918	3934.7	0.0224392	3934.7	0.0165855	3934.7	0.0163892	3934.7	0.0160928	3934.7	0.0161391	3934.7	0.0166258	3934.7	0.0103	3934.7	0.00996343	3934.7	0.00693231	3934.7	0.00978899	3934.7	0.00836143
3932.77	0.0150836	3932.77	0.0158343	3932.77	0.0159187	3932.77	0.015804	3932.77	0.0154406	3932.77	0.0214221	3932.77	0.0259361	3932.77	0.0275343	3932.77	0.016859	3932.77	0.0126613	3932.77	0.0230565	3932.77	0.0228425	3932.77	0.0226258	3932.77	0.0229435	3932.77	0.0228425	3932.77	0.0169816	3932.77	0.0166308	3932.77	0.0164435	3932.77	0.0165868	3932.77	0.0172758	3932.77	0.0105	3932.77	0.00993766	3932.77	0.00736097	3932.77	0.00955951	3932.77	0.00848127
3930.84	0.0153043	3930.84	0.0163177	3930.84	0.0164163	3930.84	0.016183	3930.84	0.0157944	3930.84	0.0215826	3930.84	0.0261766	3930.84	0.0278172	3930.84	0.0170604	3930.84	0.0129063	3930.84	0.0236192	3930.84	0.0234666	3930.84	0.0231833	3930.84	0.0237701	3930.84	0.0234666	3930.84	0.0174955	3930.84	0.0172147	3930.84	0.0170538	3930.84	0.0171362	3930.84	0.0180936	3930.84	0.0107	3930.84	0.0102795	3930.84	0.00789608	3930.84	0.0096042	3930.84	0.0089748
3928.91	0.0155482	3928.91	0.0167005	3928.91	0.0167222	3928.91	0.0163979	3928.91	0.0160911	3928.91	0.0217007	3928.91	0.0260073	3928.91	0.0278614	3928.91	0.0172526	3928.91	0.0129138	3928.91	0.0242571	3928.91	0.0242732	3928.91	0.0238824	3928.91	0.0247312	3928.91	0.0242732	3928.91	0.0180751	3928.91	0.0180952	3928.91	0.0177866	3928.91	0.0179977	3928.91	0.0188593	3928.91	0.0107	3928.91	0.0112031	3928.91	0.00840652	3928.91	0.0102578	3928.91	0.0100365
3926.98	0.0153279	3926.98	0.0164301	3926.98	0.0163582	3926.98	0.0159544	3926.98	0.0159148	3926.98	0.0214701	3926.98	0.0256489	3926.98	0.0274596	3926.98	0.0173904	3926.98	0.0127317	3926.98	0.0243089	3926.98	0.0244657	3926.98	0.0242769	3926.98	0.0249533	3926.98	0.0244657	3926.98	0.0181899	3926.98	0.0183328	3926.98	0.0179442	3926.98	0.0185096	3926.98	0.018747	3926.98	0.0102	3926.98	0.0108825	3926.98	0.00804208	3926.98	0.0104562	3926.98	0.00960749
3925.06	0.0149417	3925.06	0.0158269	3925.06	0.0158092	3925.06	0.0153059	3925.06	0.0154331	3925.06	0.0211596	3925.06	0.0255807	3925.06	0.0270468	3925.06	0.0173162	3925.06	0.0126661	3925.06	0.0235672	3925.06	0.0239037	3925.06	0.0238823	3925.06	0.0241896	3925.06	0.0239037	3925.06	0.0178223	3925.06	0.0178937	3925.06	0.0176945	3925.06	0.0182278	3925.06	0.0181653	3925.06	0.00976	3925.06	0.00945426	3925.06	0.00710262	3925.06	0.00958	3925.06	0.00792828
3923.13	0.0146547	3923.13	0.0153823	3923.13	0.0154826	3923.13	0.0148877	3923.13	0.015031	3923.13	0.0208524	3923.13	0.0253018	3923.13	0.0265684	3923.13	0.0168901	3923.13	0.0125278	3923.13	0.0227302	3923.13	0.0232518	3923.13	0.0231562	3923.13	0.0232548	3923.13	0.0232518	3923.13	0.0174298	3923.13	0.0174042	3923.13	0.0174828	3923.13	0.0177297	3923.13	0.0177482	3923.13	0.00942	3923.13	0.00856225	3923.13	0.00620611	3923.13	0.00881138	3923.13	0.00699923
3921.2	0.0142231	3921.2	0.0150131	3921.2	0.0152446	3921.2	0.0146154	3921.2	0.0146915	3921.2	0.0203393	3921.2	0.0246308	3921.2	0.0259302	3921.2	0.0163229	3921.2	0.012249	3921.2	0.0219871	3921.2	0.0225374	3921.2	0.022398	3921.2	0.0224302	3921.2	0.0225374	3921.2	0.0170748	3921.2	0.0169517	3921.2	0.0172808	3921.2	0.0173594	3921.2	0.0174023	3921.2	0.00873	3921.2	0.00776677	3921.2	0.00535312	3921.2	0.00813304	3921.2	0.00663107
3919.27	0.0137037	3919.27	0.0146163	3919.27	0.0149325	3919.27	0.0143684	3919.27	0.0143444	3919.27	0.0196906	3919.27	0.0238177	3919.27	0.0252198	3919.27	0.0158013	3919.27	0.011918	3919.27	0.021385	3919.27	0.0218374	3919.27	0.0217458	3919.27	0.0218052	3919.27	0.0218374	3919.27	0.0167892	3919.27	0.0165677	3919.27	0.0171402	3919.27	0.0172208	3919.27	0.017196	3919.27	0.00772	3919.27	0.00692665	3919.27	0.00480281	3919.27	0.00719023	3919.27	0.00627275
3917.34	0.0133176	3917.34	0.014208	3917.34	0.0144898	3917.34	0.0140719	3917.34	0.0139766	3917.34	0.0190246	3917.34	0.0230366	3917.34	0.0244142	3917.34	0.0152882	3917.34	0.0115154	3917.34	0.0208361	3917.34	0.0212761	3917.34	0.0212044	3917.34	0.0213042	3917.34	0.0212761	3917.34	0.0165644	3917.34	0.0162724	3917.34	0.0169531	3917.34	0.017151	3917.34	0.0170608	3917.34	0.00709	3917.34	0.0067348	3917.34	0.00455902	3917.34	0.00651874	3917.34	0.0061224
3915.41	0.0130728	3915.41	0.0138175	3915.41	0.0139896	3915.41	0.0137835	3915.41	0.0136163	3915.41	0.018482	3915.41	0.0224002	3915.41	0.023729	3915.41	0.0148773	3915.41	0.0111154	3915.41	0.0203149	3915.41	0.0207674	3915.41	0.0207429	3915.41	0.0208531	3915.41	0.0207674	3915.41	0.0163693	3915.41	0.0160842	3915.41	0.0166899	3915.41	0.016994	3915.41	0.0170235	3915.41	0.00698	3915.41	0.0069161	3915.41	0.00437277	3915.41	0.00625676	3915.41	0.00603887
3913.48	0.0129189	3913.48	0.013494	3913.48	0.0136215	3913.48	0.013507	3913.48	0.0133229	3913.48	0.0181601	3913.48	0.0219832	3913.48	0.0232838	3913.48	0.0147579	3913.48	0.0109123	3913.48	0.0199204	3913.48	0.0203043	3913.48	0.0203909	3913.48	0.0205276	3913.48	0.0203043	3913.48	0.0162407	3913.48	0.0160842	3913.48	0.0165994	3913.48	0.0168023	3913.48	0.0171297	3913.48	0.00699	3913.48	0.00652002	3913.48	0.00421931	3913.48	0.00590722	3913.48	0.00553059
3911.55	0.0128761	3911.55	0.0132888	3911.55	0.0134721	3911.55	0.0131679	3911.55	0.0131481	3911.55	0.0179335	3911.55	0.0217298	3911.55	0.0229527	3911.55	0.0146806	3911.55	0.010814	3911.55	0.0196647	3911.55	0.0200482	3911.55	0.0201302	3911.55	0.0204002	3911.55	0.0200482	3911.55	0.0162607	3911.55	0.0162509	3911.55	0.0166841	3911.55	0.0166794	3911.55	0.0172056	3911.55	0.00703	3911.55	0.00566785	3911.55	0.00400342	3911.55	0.0055147	3911.55	0.004898
3909.63	0.0128759	3909.63	0.0132128	3909.63	0.0135061	3909.63	0.0129299	3909.63	0.0130832	3909.63	0.0177349	3909.63	0.0215665	3909.63	0.0227192	3909.63	0.0144636	3909.63	0.0107459	3909.63	0.0195776	3909.63	0.0199361	3909.63	0.0199286	3909.63	0.0204674	3909.63	0.0199361	3909.63	0.0163943	3909.63	0.0163647	3909.63	0.0167578	3909.63	0.0165596	3909.63	0.0170718	3909.63	0.00728	3909.63	0.00517196	3909.63	0.00390284	3909.63	0.00550115	3909.63	0.00471899
3907.7	0.0128952	3907.7	0.0132762	3907.7	0.013633	3907.7	0.0129387	3907.7	0.0131378	3907.7	0.0177006	3907.7	0.0215574	3907.7	0.0226816	3907.7	0.0142769	3907.7	0.010775	3907.7	0.0196725	3907.7	0.0198842	3907.7	0.0198403	3907.7	0.0205615	3907.7	0.0198842	3907.7	0.0165439	3907.7	0.0163856	3907.7	0.0166826	3907.7	0.0163957	3907.7	0.0168972	3907.7	0.00764	3907.7	0.00544724	3907.7	0.00428229	3907.7	0.0058429	3907.7	0.00501305
3905.77	0.0129718	3905.77	0.0134922	3905.77	0.0138433	3905.77	0.0131618	3905.77	0.013324	3905.77	0.017889	3905.77	0.0218391	3905.77	0.0228757	3905.77	0.0142863	3905.77	0.0109267	3905.77	0.0198641	3905.77	0.0199722	3905.77	0.020051	3905.77	0.0206079	3905.77	0.0199722	3905.77	0.0165882	3905.77	0.0164546	3905.77	0.0165505	3905.77	0.0163754	3905.77	0.0168798	3905.77	0.00771	3905.77	0.00604088	3905.77	0.00476446	3905.77	0.00599635	3905.77	0.00528569
3903.84	0.0131609	3903.84	0.0137562	3903.84	0.014021	3903.84	0.0134841	3903.84	0.0135688	3903.84	0.0181478	3903.84	0.0222473	3903.84	0.0232106	3903.84	0.0144628	3903.84	0.0110852	3903.84	0.0200041	3903.84	0.0201197	3903.84	0.0204091	3903.84	0.0205965	3903.84	0.0201197	3903.84	0.01648	3903.84	0.0164897	3903.84	0.0165059	3903.84	0.0165338	3903.84	0.016921	3903.84	0.00767	3903.84	0.00637764	3903.84	0.00490573	3903.84	0.00608829	3903.84	0.00535535
3901.91	0.0133207	3901.91	0.0138898	3901.91	0.0140259	3901.91	0.0137	3901.91	0.0136451	3901.91	0.0182705	3901.91	0.0223746	3901.91	0.0234009	3901.91	0.0145921	3901.91	0.0111301	3901.91	0.0199411	3901.91	0.020067	3901.91	0.0204566	3901.91	0.0204617	3901.91	0.020067	3901.91	0.0163478	3901.91	0.0163573	3901.91	0.0164885	3901.91	0.0165269	3901.91	0.0168186	3901.91	0.00789	3901.91	0.00655874	3901.91	0.00481976	3901.91	0.00640793	3901.91	0.00551115
3899.98	0.013218	3899.98	0.0137357	3899.98	0.013742	3899.98	0.0135309	3899.98	0.0133715	3899.98	0.0179733	3899.98	0.0219576	3899.98	0.023191	3899.98	0.01444	3899.98	0.0109591	3899.98	0.0195792	3899.98	0.0197359	3899.98	0.0199736	3899.98	0.0200328	3899.98	0.0197359	3899.98	0.0162012	3899.98	0.0161022	3899.98	0.01631	3899.98	0.0161795	3899.98	0.0165451	3899.98	0.00798	3899.98	0.00667321	3899.98	0.00463887	3899.98	0.00637222	3899.98	0.00558767
3898.05	0.0128211	3898.05	0.0133668	3898.05	0.0132397	3898.05	0.0130822	3898.05	0.0129273	3898.05	0.0171762	3898.05	0.0210459	3898.05	0.0224844	3898.05	0.0139328	3898.05	0.0105244	3898.05	0.0189694	3898.05	0.0191387	3898.05	0.0191857	3898.05	0.0192651	3898.05	0.0191387	3898.05	0.0158286	3898.05	0.0157655	3898.05	0.015838	3898.05	0.0156786	3898.05	0.0161559	3898.05	0.00759	3898.05	0.00650176	3898.05	0.00440647	3898.05	0.0056782	3898.05	0.00536585
3896.12	0.0123054	3896.12	0.012873	3896.12	0.0127367	3896.12	0.0125741	3896.12	0.0124963	3896.12	0.0163038	3896.12	0.0200991	3896.12	0.0216062	3896.12	0.01332	3896.12	0.00999741	3896.12	0.0183282	3896.12	0.0184691	3896.12	0.0183729	3896.12	0.0185073	3896.12	0.0184691	3896.12	0.0152957	3896.12	0.015354	3896.12	0.015322	3896.12	0.0152982	3896.12	0.015789	3896.12	0.00706	3896.12	0.0061218	3896.12	0.00413367	3896.12	0.0049189	3896.12	0.0050058
3894.2	0.0117933	3894.2	0.0123336	3894.2	0.0123811	3894.2	0.0121109	3894.2	0.0121231	3894.2	0.0158022	3894.2	0.0195226	3894.2	0.0209781	3894.2	0.0128901	3894.2	0.00963325	3894.2	0.0178342	3894.2	0.0179651	3894.2	0.0177744	3894.2	0.0181044	3894.2	0.0179651	3894.2	0.0148972	3894.2	0.0150275	3894.2	0.0149942	3894.2	0.0150923	3894.2	0.0155746	3894.2	0.00675	3894.2	0.00575684	3894.2	0.00382106	3894.2	0.00475919	3894.2	0.00463397
3892.27	0.0113863	3892.27	0.0118581	3892.27	0.0121194	3892.27	0.0117663	3892.27	0.0118495	3892.27	0.0155433	3892.27	0.0192468	3892.27	0.0205173	3892.27	0.0125953	3892.27	0.00942317	3892.27	0.0174044	3892.27	0.0175378	3892.27	0.0173521	3892.27	0.017886	3892.27	0.0175378	3892.27	0.014517	3892.27	0.0147987	3892.27	0.0146763	3892.27	0.0148467	3892.27	0.0152923	3892.27	0.00652	3892.27	0.00535408	3892.27	0.00345917	3892.27	0.00490446	3892.27	0.00418198
3890.34	0.0111488	3890.34	0.011551	3890.34	0.0118699	3890.34	0.0115152	3890.34	0.0116396	3890.34	0.0152216	3890.34	0.018983	3890.34	0.0200592	3890.34	0.0123133	3890.34	0.00923677	3890.34	0.016977	3890.34	0.0170434	3890.34	0.0169247	3890.34	0.0175251	3890.34	0.0170434	3890.34	0.013988	3890.34	0.0143783	3890.34	0.0142074	3890.34	0.0144228	3890.34	0.0147398	3890.34	0.00625	3890.34	0.00488758	3890.34	0.00302355	3890.34	0.00476428	3890.34	0.00372034
3888.41	0.0110382	3888.41	0.0113584	3888.41	0.0116413	3888.41	0.0112575	3888.41	0.0114052	3888.41	0.0148974	3888.41	0.0186007	3888.41	0.019679	3888.41	0.0120715	3888.41	0.00908221	3888.41	0.0165304	3888.41	0.016526	3888.41	0.0165067	3888.41	0.0170904	3888.41	0.016526	3888.41	0.0134326	3888.41	0.0137713	3888.41	0.0137821	3888.41	0.0138941	3888.41	0.0141265	3888.41	0.006	3888.41	0.00451806	3888.41	0.00267519	3888.41	0.00441894	3888.41	0.00352343
3886.48	0.0108563	3886.48	0.0111819	3886.48	0.0113862	3886.48	0.0109809	3886.48	0.011042	3886.48	0.0145832	3886.48	0.0181737	3886.48	0.0193635	3886.48	0.011833	3886.48	0.00887982	3886.48	0.016052	3886.48	0.0160366	3886.48	0.0160998	3886.48	0.0166346	3886.48	0.0160366	3886.48	0.0129355	3886.48	0.0131856	3886.48	0.0134098	3886.48	0.0133409	3886.48	0.0135976	3886.48	0.00576	3886.48	0.00417918	3886.48	0.00234205	3886.48	0.00394981	3886.48	0.00350035
3884.55	0.0105041	3884.55	0.0109077	3884.55	0.011031	3884.55	0.0106568	3884.55	0.0106137	3884.55	0.0142683	3884.55	0.0177844	3884.55	0.0189628	3884.55	0.0115153	3884.55	0.00863404	3884.55	0.0156081	3884.55	0.015585	3884.55	0.0156532	3884.55	0.0161371	3884.55	0.015585	3884.55	0.0124677	3884.55	0.0127071	3884.55	0.012978	3884.55	0.0128315	3884.55	0.0131976	3884.55	0.00555	3884.55	0.00391116	3884.55	0.00190649	3884.55	0.00339568	3884.55	0.00324278
3882.62	0.0100838	3882.62	0.0105697	3882.62	0.01065	3882.62	0.0102201	3882.62	0.0102209	3882.62	0.0139827	3882.62	0.0174242	3882.62	0.0184589	3882.62	0.0111729	3882.62	0.00845534	3882.62	0.015323	3882.62	0.0152415	3882.62	0.0152114	3882.62	0.0156783	3882.62	0.0152415	3882.62	0.0120749	3882.62	0.0123358	3882.62	0.0125801	3882.62	0.0125075	3882.62	0.0129188	3882.62	0.00541	3882.62	0.00400099	3882.62	0.00157046	3882.62	0.00325415	3882.62	0.00296606
3880.69	0.00976775	3880.69	0.010258	3880.69	0.0103659	3880.69	0.00982418	3880.69	0.0099162	3880.69	0.013719	3880.69	0.0171341	3880.69	0.0179797	3880.69	0.0109071	3880.69	0.00832971	3880.69	0.015106	3880.69	0.01499	3880.69	0.0148973	3880.69	0.01521	3880.69	0.01499	3880.69	0.0118795	3880.69	0.0121716	3880.69	0.0123184	3880.69	0.0123765	3880.69	0.0127208	3880.69	0.00529	3880.69	0.00422978	3880.69	0.0014919	3880.69	0.00363344	3880.69	0.00312556
3878.77	0.0095741	3878.77	0.0100076	3878.77	0.0101555	3878.77	0.00962876	3878.77	0.00971387	3878.77	0.0134186	3878.77	0.0168716	3878.77	0.0175728	3878.77	0.0107354	3878.77	0.00816771	3878.77	0.0147751	3878.77	0.0147852	3878.77	0.0146713	3878.77	0.0147706	3878.77	0.0147852	3878.77	0.0118448	3878.77	0.012208	3878.77	0.0122226	3878.77	0.012337	3878.77	0.0126157	3878.77	0.0052	3878.77	0.0041478	3878.77	0.00159694	3878.77	0.00404584	3878.77	0.00338827
3876.84	0.00940829	3876.84	0.00974149	3876.84	0.0099193	3876.84	0.00945539	3876.84	0.00951797	3876.84	0.0130302	3876.84	0.0164174	3876.84	0.0171124	3876.84	0.0105017	3876.84	0.00793606	3876.84	0.0143057	3876.84	0.014443	3876.84	0.0142958	3876.84	0.0143561	3876.84	0.014443	3876.84	0.0116475	3876.84	0.0120931	3876.84	0.0120643	3876.84	0.0120931	3876.84	0.0124932	3876.84	0.00519	3876.84	0.00388254	3876.84	0.0018396	3876.84	0.0041776	3876.84	0.00327976
3874.91	0.00909725	3874.91	0.00938424	3874.91	0.00961293	3874.91	0.00907333	3874.91	0.00920414	3874.91	0.0125307	3874.91	0.0157075	3874.91	0.0165031	3874.91	0.0100873	3874.91	0.00765347	3874.91	0.013664	3874.91	0.0137103	3874.91	0.0136479	3874.91	0.0137947	3874.91	0.0137103	3874.91	0.0110114	3874.91	0.011542	3874.91	0.0114711	3874.91	0.0114063	3874.91	0.0120291	3874.91	0.0051	3874.91	0.00376096	3874.91	0.00199597	3874.91	0.00400446	3874.91	0.00296753
3872.98	0.00865163	3872.98	0.00905229	3872.98	0.00928381	3872.98	0.00867014	3872.98	0.00882501	3872.98	0.011977	3872.98	0.014997	3872.98	0.0157996	3872.98	0.00963609	3872.98	0.00732915	3872.98	0.0129557	3872.98	0.0128608	3872.98	0.0129302	3872.98	0.0131568	3872.98	0.0128608	3872.98	0.0101703	3872.98	0.0107086	3872.98	0.0106417	3872.98	0.0106107	3872.98	0.0112643	3872.98	0.00483	3872.98	0.00366841	3872.98	0.00180233	3872.98	0.00371194	3872.98	0.00274609
3871.05	0.0082087	3871.05	0.00878186	3871.05	0.0089742	3871.05	0.00842569	3871.05	0.00850173	3871.05	0.0114516	3871.05	0.0143748	3871.05	0.0150813	3871.05	0.00922209	3871.05	0.00701319	3871.05	0.0122944	3871.05	0.0121737	3871.05	0.0122575	3871.05	0.0125843	3871.05	0.0121737	3871.05	0.00937947	3871.05	0.00983284	3871.05	0.00991079	3871.05	0.00999151	3871.05	0.0105076	3871.05	0.0046	3871.05	0.00340724	3871.05	0.0015235	3871.05	0.00343506	3871.05	0.00263776
3869.12	0.00787281	3869.12	0.00848452	3869.12	0.00865663	3869.12	0.00819849	3869.12	0.00824975	3869.12	0.0109254	3869.12	0.0138117	3869.12	0.014427	3869.12	0.00886598	3869.12	0.00670634	3869.12	0.0116623	3869.12	0.0116181	3869.12	0.0116808	3869.12	0.0120809	3869.12	0.0116181	3869.12	0.00870567	3869.12	0.00908919	3869.12	0.00932159	3869.12	0.00937958	3869.12	0.00984047	3869.12	0.00455	3869.12	0.00312833	3869.12	0.00141512	3869.12	0.00318804	3869.12	0.00251386
3867.19	0.00763884	3867.19	0.00814661	3867.19	0.00828802	3867.19	0.00789213	3867.19	0.00801104	3867.19	0.010456	3867.19	0.0133678	3867.19	0.0139612	3867.19	0.00861989	3867.19	0.00643764	3867.19	0.0111087	3867.19	0.0111843	3867.19	0.0112846	3867.19	0.0116801	3867.19	0.0111843	3867.19	0.00818614	3867.19	0.00856876	3867.19	0.00877941	3867.19	0.00870717	3867.19	0.00919715	3867.19	0.00461	3867.19	0.00293596	3867.19	0.00119943	3867.19	0.0029637	3867.19	0.00234966
3865.26	0.00744671	3865.26	0.00779399	3865.26	0.00794425	3865.26	0.00757151	3865.26	0.00773302	3865.26	0.0100862	3865.26	0.0130082	3865.26	0.0136014	3865.26	0.00842792	3865.26	0.00623763	3865.26	0.0106267	3865.26	0.0108166	3865.26	0.0109669	3865.26	0.0112564	3865.26	0.0108166	3865.26	0.00763677	3865.26	0.00807086	3865.26	0.00814214	3865.26	0.00805293	3865.26	0.00851505	3865.26	0.00453	3865.26	0.00284507	3865.26	0.000718662	3865.26	0.00267315	3865.26	0.00217664
3863.34	0.00729594	3863.34	0.00755599	3863.34	0.00771807	3863.34	0.00730743	3863.34	0.00744115	3863.34	0.00978743	3863.34	0.01262	3863.34	0.013235	3863.34	0.00821018	3863.34	0.00611922	3863.34	0.0101648	3863.34	0.0103622	3863.34	0.0105437	3863.34	0.0106923	3863.34	0.0103622	3863.34	0.0068967	3863.34	0.00737617	3863.34	0.00737916	3863.34	0.00738751	3863.34	0.00780933	3863.34	0.00417	3863.34	0.00278955	3863.34	0.000303133	3863.34	0.00226575	3863.34	0.00191519
3861.41	0.00713673	3861.41	0.00747974	3861.41	0.00759445	3861.41	0.00714256	3861.41	0.00723429	3861.41	0.00954723	3861.41	0.0122661	3861.41	0.0128568	3861.41	0.00789951	3861.41	0.00601417	3861.41	0.00976949	3861.41	0.00986075	3861.41	0.0100435	3861.41	0.0101198	3861.41	0.00986075	3861.41	0.00614472	3861.41	0.00658842	3861.41	0.00670528	3861.41	0.00677716	3861.41	0.00717856	3861.41	0.00375	3861.41	0.00264738	3861.41	0.000113888	3861.41	0.00202285	3861.41	0.00158719
3859.48	0.00696746	3859.48	0.00746153	3859.48	0.00750415	3859.48	0.00706081	3859.48	0.00717881	3859.48	0.00942471	3859.48	0.0120687	3859.48	0.0125246	3859.48	0.00765985	3859.48	0.00587807	3859.48	0.00950181	3859.48	0.00950014	3859.48	0.00966327	3859.48	0.00967049	3859.48	0.00950014	3859.48	0.00558465	3859.48	0.00602759	3859.48	0.00625812	3859.48	0.006314	3859.48	0.00668395	3859.48	0.00362	3859.48	0.00241985	3859.48	0.00011518	3859.48	0.00219146	3859.48	0.00139034
3857.55	0.00678613	3857.55	0.00733932	3857.55	0.00740652	3857.55	0.00697192	3857.55	0.00716087	3857.55	0.0094349	3857.55	0.0120154	3857.55	0.0123103	3857.55	0.00761936	3857.55	0.00578647	3857.55	0.00937655	3857.55	0.00938901	3857.55	0.00953416	3857.55	0.00943924	3857.55	0.00938901	3857.55	0.00527648	3857.55	0.00580106	3857.55	0.00600638	3857.55	0.00599356	3857.55	0.00639008	3857.55	0.00365	3857.55	0.00228325	3857.55	0.000330137	3857.55	0.00246853	3857.55	0.00142358
3855.62	0.00666189	3855.62	0.00707059	3855.62	0.00724616	3855.62	0.00687125	3855.62	0.00704395	3855.62	0.00947002	3855.62	0.0119864	3855.62	0.0122071	3855.62	0.00767581	3855.62	0.00584413	3855.62	0.00929643	3855.62	0.00943758	3855.62	0.00948737	3855.62	0.0093943	3855.62	0.00943758	3855.62	0.0050995	3855.62	0.00565883	3855.62	0.00580422	3855.62	0.00572733	3855.62	0.00620472	3855.62	0.00364	3855.62	0.00236579	3855.62	0.000606937	3855.62	0.00253356	3855.62	0.00158318
3853.69	0.00661865	3853.69	0.0069093	3853.69	0.00716912	3853.69	0.00681942	3853.69	0.00693051	3853.69	0.00947727	3853.69	0.0119586	3853.69	0.0121885	3853.69	0.00770813	3853.69	0.00596897	3853.69	0.00918792	3853.69	0.00941671	3853.69	0.00928685	3853.69	0.00935828	3853.69	0.00941671	3853.69	0.00480255	3853.69	0.0053836	3853.69	0.00547719	3853.69	0.00546489	3853.69	0.00593774	3853.69	0.00361	3853.69	0.00256584	3853.69	0.000690134	3853.69	0.00243248	3853.69	0.00175723
3851.76	0.00659845	3851.76	0.00701026	3851.76	0.00724321	3851.76	0.00678939	3851.76	0.00692548	3851.76	0.00943571	3851.76	0.0119105	3851.76	0.0121241	3851.76	0.00764183	3851.76	0.00600984	3851.76	0.00907012	3851.76	0.00920593	3851.76	0.00896036	3851.76	0.00921376	3851.76	0.00920593	3851.76	0.00430318	3851.76	0.00495862	3851.76	0.00502686	3851.76	0.00512782	3851.76	0.00550039	3851.76	0.00378	3851.76	0.00272799	3851.76	0.000613028	3851.76	0.0023135	3851.76	0.00190274
3849.83	0.00655603	3849.83	0.00714274	3849.83	0.00736371	3849.83	0.00674824	3849.83	0.00697435	3849.83	0.00932214	3849.83	0.0118707	3849.83	0.0120064	3849.83	0.00750019	3849.83	0.00591853	3849.83	0.00889272	3849.83	0.00891478	3849.83	0.00866448	3849.83	0.00902311	3849.83	0.00891478	3849.83	0.00375381	3849.83	0.00437862	3849.83	0.0045511	3849.83	0.00461019	3849.83	0.00498591	3849.83	0.00411	3849.83	0.00293887	3849.83	0.000688253	3849.83	0.00229036	3849.83	0.00200818
3847.91	0.0066099	3847.91	0.00716626	3847.91	0.0074257	3847.91	0.00676444	3847.91	0.0070043	3847.91	0.00922149	3847.91	0.0118579	3847.91	0.0119416	3847.91	0.00743183	3847.91	0.00580978	3847.91	0.00868958	3847.91	0.00876689	3847.91	0.00854388	3847.91	0.00891635	3847.91	0.00876689	3847.91	0.00331904	3847.91	0.00380742	3847.91	0.00412205	3847.91	0.00403122	3847.91	0.00452585	3847.91	0.00436	3847.91	0.00314381	3847.91	0.000848697	3847.91	0.00238787	3847.91	0.00208124
3845.98	0.00675808	3845.98	0.00718438	3845.98	0.0074848	3845.98	0.00685286	3845.98	0.00705288	3845.98	0.0092773	3845.98	0.0119539	3845.98	0.0120555	3845.98	0.00750375	3845.98	0.00580702	3845.98	0.00861138	3845.98	0.00875156	3845.98	0.00860692	3845.98	0.00896272	3845.98	0.00875156	3845.98	0.00300495	3845.98	0.00344036	3845.98	0.00377244	3845.98	0.00363301	3845.98	0.00416404	3845.98	0.00452	3845.98	0.00325725	3845.98	0.000986001	3845.98	0.00255259	3845.98	0.00218775
3844.05	0.00685995	3844.05	0.00726045	3844.05	0.00757313	3844.05	0.00692273	3844.05	0.0071211	3844.05	0.00945695	3844.05	0.0121128	3844.05	0.0122571	3844.05	0.00764056	3844.05	0.00591564	3844.05	0.00866451	3844.05	0.00879899	3844.05	0.00872732	3844.05	0.00898697	3844.05	0.00879899	3844.05	0.00278022	3844.05	0.00326613	3844.05	0.00348129	3844.05	0.00346622	3844.05	0.00391056	3844.05	0.00479	3844.05	0.00341585	3844.05	0.00131815	3844.05	0.00293382	3844.05	0.00247933
3842.12	0.00693815	3842.12	0.00739819	3842.12	0.00768174	3842.12	0.00701853	3842.12	0.00721659	3842.12	0.0096686	3842.12	0.0122807	3842.12	0.0123918	3842.12	0.00775879	3842.12	0.00608555	3842.12	0.00879946	3842.12	0.0088867	3842.12	0.00878953	3842.12	0.0089082	3842.12	0.0088867	3842.12	0.00269191	3842.12	0.00320288	3842.12	0.00331502	3842.12	0.00343342	3842.12	0.00380588	3842.12	0.00511	3842.12	0.00363714	3842.12	0.00179089	3842.12	0.00349497	3842.12	0.00296841
3840.19	0.00708447	3840.19	0.00753757	3840.19	0.00781058	3840.19	0.00722338	3840.19	0.00742081	3840.19	0.00994153	3840.19	0.0125473	3840.19	0.0125133	3840.19	0.00789623	3840.19	0.00632976	3840.19	0.00900727	3840.19	0.00902572	3840.19	0.0088479	3840.19	0.00890072	3840.19	0.00902572	3840.19	0.0028055	3840.19	0.00330133	3840.19	0.00336792	3840.19	0.00350438	3840.19	0.00384427	3840.19	0.00528	3840.19	0.00381213	3840.19	0.0021023	3840.19	0.00393876	3840.19	0.00339256
3838.26	0.00726293	3838.26	0.00768569	3838.26	0.0079488	3838.26	0.00748336	3838.26	0.00768867	3838.26	0.0102006	3838.26	0.0128617	3838.26	0.0126654	3838.26	0.00803605	3838.26	0.00649191	3838.26	0.00920063	3838.26	0.0091581	3838.26	0.00896535	3838.26	0.0090663	3838.26	0.0091581	3838.26	0.00298827	3838.26	0.00344829	3838.26	0.00357006	3838.26	0.00358321	3838.26	0.00392906	3838.26	0.00537	3838.26	0.00392479	3838.26	0.00226984	3838.26	0.00414776	3838.26	0.00351094
3836.33	0.00744381	3836.33	0.0078745	3836.33	0.0081292	3836.33	0.00768638	3836.33	0.00795234	3836.33	0.01032	3836.33	0.0130203	3836.33	0.0127783	3836.33	0.00811636	3836.33	0.00647176	3836.33	0.00928455	3836.33	0.00922972	3836.33	0.00910492	3836.33	0.00919817	3836.33	0.00922972	3836.33	0.00307566	3836.33	0.00347842	3836.33	0.00369002	3836.33	0.00350286	3836.33	0.00394594	3836.33	0.00544	3836.33	0.00406504	3836.33	0.00239638	3836.33	0.00405211	3836.33	0.00341603
3834.4	0.00757573	3834.4	0.00804673	3834.4	0.00824265	3834.4	0.00784869	3834.4	0.00809028	3834.4	0.0104128	3834.4	0.0130903	3834.4	0.0128968	3834.4	0.00818172	3834.4	0.00644085	3834.4	0.00933279	3834.4	0.00931651	3834.4	0.00923451	3834.4	0.00930427	3834.4	0.00931651	3834.4	0.00307842	3834.4	0.00345138	3834.4	0.0037058	3834.4	0.00340268	3834.4	0.00393865	3834.4	0.00553	3834.4	0.00421325	3834.4	0.002404	3834.4	0.00386637	3834.4	0.00345119
3832.47	0.00767337	3832.47	0.00814794	3832.47	0.00830183	3832.47	0.00796888	3832.47	0.00808263	3832.47	0.0105745	3832.47	0.013275	3832.47	0.0131155	3832.47	0.00834539	3832.47	0.00656746	3832.47	0.00944875	3832.47	0.00949291	3832.47	0.0093827	3832.47	0.00955723	3832.47	0.00949291	3832.47	0.00312727	3832.47	0.0035309	3832.47	0.00376819	3832.47	0.0034508	3832.47	0.00399002	3832.47	0.00576	3832.47	0.00445526	3832.47	0.0023339	3832.47	0.00403766	3832.47	0.00359095
3830.55	0.00785662	3830.55	0.00826252	3830.55	0.00842484	3830.55	0.00811399	3830.55	0.00812643	3830.55	0.0107388	3830.55	0.0135322	3830.55	0.0133281	3830.55	0.00854343	3830.55	0.00675973	3830.55	0.00959595	3830.55	0.00969215	3830.55	0.00956165	3830.55	0.00987634	3830.55	0.00969215	3830.55	0.00320783	3830.55	0.00365589	3830.55	0.00382424	3830.55	0.00352582	3830.55	0.00405441	3830.55	0.0061	3830.55	0.00491103	3830.55	0.00239399	3830.55	0.00454417	3830.55	0.0037122
3828.62	0.00814064	3828.62	0.00851416	3828.62	0.008686	3828.62	0.00837569	3828.62	0.00828872	3828.62	0.0108871	3828.62	0.0138285	3828.62	0.0135161	3828.62	0.0087017	3828.62	0.00693257	3828.62	0.00977127	3828.62	0.0098893	3828.62	0.00972738	3828.62	0.0101461	3828.62	0.0098893	3828.62	0.00328047	3828.62	0.00371237	3828.62	0.0038101	3828.62	0.00352899	3828.62	0.00407828	3828.62	0.00633	3828.62	0.00533035	3828.62	0.00269152	3828.62	0.00490822	3828.62	0.00388871
3826.69	0.00848534	3826.69	0.00886885	3826.69	0.00906952	3826.69	0.00876994	3826.69	0.0085504	3826.69	0.0112283	3826.69	0.0142248	3826.69	0.0138369	3826.69	0.00888606	3826.69	0.0071527	3826.69	0.0100339	3826.69	0.010173	3826.69	0.0100267	3826.69	0.0104606	3826.69	0.010173	3826.69	0.0033134	3826.69	0.00376666	3826.69	0.00379199	3826.69	0.00361571	3826.69	0.00412965	3826.69	0.00649	3826.69	0.00551306	3826.69	0.00320074	3826.69	0.00503354	3826.69	0.00419049
3824.76	0.00890988	3824.76	0.00926668	3824.76	0.00951529	3824.76	0.00920018	3824.76	0.00895033	3824.76	0.0117738	3824.76	0.0146527	3824.76	0.0143594	3824.76	0.00914956	3824.76	0.00743423	3824.76	0.0104056	3824.76	0.0105559	3824.76	0.0105094	3824.76	0.0108847	3824.76	0.0105559	3824.76	0.00332253	3824.76	0.00381236	3824.76	0.00382295	3824.76	0.00382544	3824.76	0.00421148	3824.76	0.00694	3824.76	0.00587985	3824.76	0.0038957	3824.76	0.00529255	3824.76	0.00470008
3822.83	0.0093989	3822.83	0.00966611	3822.83	0.0100134	3822.83	0.00957134	3822.83	0.00950521	3822.83	0.012376	3822.83	0.015127	3822.83	0.0149568	3822.83	0.00946342	3822.83	0.00771864	3822.83	0.0108885	3822.83	0.0110499	3822.83	0.0110179	3822.83	0.0113629	3822.83	0.0110499	3822.83	0.00340511	3822.83	0.003806	3822.83	0.00387388	3822.83	0.00402217	3822.83	0.00430474	3822.83	0.00778	3822.83	0.00651814	3822.83	0.00461105	3822.83	0.00583524	3822.83	0.00541119
3820.9	0.00982351	3820.9	0.0100564	3820.9	0.0104975	3820.9	0.00995066	3820.9	0.0100412	3820.9	0.0129718	3820.9	0.0157513	3820.9	0.0156069	3820.9	0.00984532	3820.9	0.00797374	3820.9	0.0114462	3820.9	0.01161	3820.9	0.0115268	3820.9	0.0118245	3820.9	0.01161	3820.9	0.0036689	3820.9	0.00385305	3820.9	0.00397454	3820.9	0.00411971	3820.9	0.00437769	3820.9	0.00853	3820.9	0.00696326	3820.9	0.00517746	3820.9	0.00639225	3820.9	0.00595083
3818.97	0.0101413	3818.97	0.0104198	3818.97	0.010848	3818.97	0.0103254	3818.97	0.0103837	3818.97	0.0135119	3818.97	0.0164192	3818.97	0.0162447	3818.97	0.0103415	3818.97	0.00820846	3818.97	0.011963	3818.97	0.0120881	3818.97	0.0120503	3818.97	0.0122305	3818.97	0.0120881	3818.97	0.0039649	3818.97	0.00405198	3818.97	0.0040994	3818.97	0.0041739	3818.97	0.00446885	3818.97	0.00883	3818.97	0.00714709	3818.97	0.00539836	3818.97	0.00677105	3818.97	0.00608893
3817.04	0.0102923	3817.04	0.0106801	3817.04	0.0109807	3817.04	0.0105381	3817.04	0.0105044	3817.04	0.0139089	3817.04	0.0168105	3817.04	0.0166968	3817.04	0.0107723	3817.04	0.00842405	3817.04	0.0122674	3817.04	0.0123822	3817.04	0.0124241	3817.04	0.0124837	3817.04	0.0123822	3817.04	0.00406047	3817.04	0.00424231	3817.04	0.00413971	3817.04	0.00423111	3817.04	0.00459403	3817.04	0.00879	3817.04	0.00716698	3817.04	0.00531851	3817.04	0.00710719	3817.04	0.00610391
3815.12	0.0102292	3815.12	0.0106931	3815.12	0.0109091	3815.12	0.0104983	3815.12	0.0104791	3815.12	0.0140317	3815.12	0.0168312	3815.12	0.0166837	3815.12	0.0108614	3815.12	0.00859487	3815.12	0.0122915	3815.12	0.0123983	3815.12	0.0124927	3815.12	0.012449	3815.12	0.0123983	3815.12	0.00388231	3815.12	0.00422788	3815.12	0.00402987	3815.12	0.00414548	3815.12	0.0046085	3815.12	0.00866	3815.12	0.0070447	3815.12	0.00524334	3815.12	0.00734789	3815.12	0.00613155
3813.19	0.0101272	3813.19	0.0105158	3813.19	0.0107488	3813.19	0.0103676	3813.19	0.0104181	3813.19	0.0138313	3813.19	0.0165818	3813.19	0.0163349	3813.19	0.010622	3813.19	0.00858173	3813.19	0.0121097	3813.19	0.0121675	3813.19	0.0122556	3813.19	0.0121951	3813.19	0.0121675	3813.19	0.00361297	3813.19	0.00403895	3813.19	0.0038345	3813.19	0.00383523	3813.19	0.00436287	3813.19	0.00846	3813.19	0.0068301	3813.19	0.00502752	3813.19	0.00707051	3813.19	0.00594208
3811.26	0.0100845	3811.26	0.010407	3811.26	0.0106511	3811.26	0.0103221	3811.26	0.0103862	3811.26	0.013446	3811.26	0.01627	3811.26	0.0159987	3811.26	0.0102974	3811.26	0.00833575	3811.26	0.0118193	3811.26	0.011865	3811.26	0.0118843	3811.26	0.0119276	3811.26	0.011865	3811.26	0.00340647	3811.26	0.00377283	3811.26	0.0036519	3811.26	0.00352023	3811.26	0.00400252	3811.26	0.00811	3811.26	0.0065418	3811.26	0.00451132	3811.26	0.00630815	3811.26	0.00567719
3809.33	0.0100217	3809.33	0.0104588	3809.33	0.0106921	3809.33	0.0103286	3809.33	0.0103435	3809.33	0.0131965	3809.33	0.0160674	3809.33	0.0158588	3809.33	0.0101162	3809.33	0.00798671	3809.33	0.0115889	3809.33	0.0116732	3809.33	0.0116396	3809.33	0.0118614	3809.33	0.0116732	3809.33	0.00332924	3809.33	0.00354938	3809.33	0.00360683	3809.33	0.0034302	3809.33	0.0038298	3809.33	0.00795	3809.33	0.00627476	3809.33	0.0041909	3809.33	0.00582585	3809.33	0.00568847
3807.4	0.0100233	3807.4	0.0105658	3807.4	0.0108366	3807.4	0.0103644	3807.4	0.0103564	3807.4	0.0131947	3807.4	0.0161415	3807.4	0.0158501	3807.4	0.0100464	3807.4	0.00780366	3807.4	0.0115527	3807.4	0.011698	3807.4	0.0116724	3807.4	0.0120467	3807.4	0.011698	3807.4	0.00333602	3807.4	0.00347352	3807.4	0.00364548	3807.4	0.00348614	3807.4	0.00392029	3807.4	0.00811	3807.4	0.00620712	3807.4	0.00433168	3807.4	0.0058043	3807.4	0.00573395
3805.47	0.0101736	3805.47	0.010672	3805.47	0.0110119	3805.47	0.0104676	3805.47	0.0104881	3805.47	0.0134059	3805.47	0.0164219	3805.47	0.0159988	3805.47	0.0100862	3805.47	0.00795016	3805.47	0.0117568	3805.47	0.011936	3805.47	0.0119106	3805.47	0.0123896	3805.47	0.011936	3805.47	0.00334388	3805.47	0.00351225	3805.47	0.00370762	3805.47	0.00358726	3805.47	0.00410358	3805.47	0.00837	3805.47	0.00649987	3805.47	0.00462808	3805.47	0.005713	3805.47	0.00560447
3803.54	0.0104279	3803.54	0.0108527	3803.54	0.011266	3803.54	0.0106792	3803.54	0.0107133	3803.54	0.0137725	3803.54	0.0167897	3803.54	0.0163581	3803.54	0.0102473	3803.54	0.00827916	3803.54	0.0121483	3803.54	0.0122908	3803.54	0.0122663	3803.54	0.012751	3803.54	0.0122908	3803.54	0.0034017	3803.54	0.00355864	3803.54	0.0037432	3803.54	0.00367307	3803.54	0.00415566	3803.54	0.00863	3803.54	0.0069739	3803.54	0.00489593	3803.54	0.00576889	3803.54	0.00566673
3801.61	0.010709	3801.61	0.0112068	3801.61	0.0115874	3801.61	0.0110076	3801.61	0.010952	3801.61	0.0141878	3801.61	0.017135	3801.61	0.0168574	3801.61	0.0104711	3801.61	0.00855923	3801.61	0.0125527	3801.61	0.0126554	3801.61	0.012589	3801.61	0.0130095	3801.61	0.0126554	3801.61	0.00345636	3801.61	0.00348069	3801.61	0.00369261	3801.61	0.00365408	3801.61	0.00402629	3801.61	0.00895	3801.61	0.00745086	3801.61	0.00526833	3801.61	0.0064762	3801.61	0.00612014
3799.69	0.0108858	3799.69	0.0115269	3799.69	0.0117603	3799.69	0.0112385	3799.69	0.0111767	3799.69	0.0144953	3799.69	0.01734	3799.69	0.0172649	3799.69	0.0107399	3799.69	0.00868403	3799.69	0.0127476	3799.69	0.0128323	3799.69	0.0128181	3799.69	0.0130653	3799.69	0.0128323	3799.69	0.00334747	3799.69	0.0032313	3799.69	0.0034925	3799.69	0.00345745	3799.69	0.00380182	3799.69	0.00925	3799.69	0.00802213	3799.69	0.00577948	3799.69	0.00727213	3799.69	0.0067317
3797.76	0.0109171	3797.76	0.0115374	3797.76	0.011658	3797.76	0.0112073	3797.76	0.0112342	3797.76	0.014475	3797.76	0.017226	3797.76	0.017258	3797.76	0.0109228	3797.76	0.00861242	3797.76	0.0126366	3797.76	0.0126454	3797.76	0.0128191	3797.76	0.0127958	3797.76	0.0126454	3797.76	0.00303491	3797.76	0.00289558	3797.76	0.00318898	3797.76	0.00307705	3797.76	0.00354482	3797.76	0.00945	3797.76	0.00845376	3797.76	0.00611948	3797.76	0.00751254	3797.76	0.00717187
3795.83	0.0107048	3795.83	0.0111974	3795.83	0.0112555	3795.83	0.0108363	3795.83	0.0108881	3795.83	0.0139796	3795.83	0.0166367	3795.83	0.0166831	3795.83	0.01072	3795.83	0.00827207	3795.83	0.0121863	3795.83	0.0120755	3795.83	0.0123586	3795.83	0.0121734	3795.83	0.0120755	3795.83	0.00266293	3795.83	0.00257711	3795.83	0.00283237	3795.83	0.00262738	3795.83	0.00326766	3795.83	0.00943	3795.83	0.00833453	3795.83	0.00600089	3795.83	0.00738919	3795.83	0.00717722
3793.9	0.0101534	3793.9	0.0105515	3793.9	0.0105776	3793.9	0.0101887	3793.9	0.0101718	3793.9	0.0129966	3793.9	0.0155791	3793.9	0.0156263	3793.9	0.00999225	3793.9	0.00769817	3793.9	0.0114005	3793.9	0.0112261	3793.9	0.0114064	3793.9	0.0113102	3793.9	0.0112261	3793.9	0.00236404	3793.9	0.00224618	3793.9	0.00246018	3793.9	0.0022685	3793.9	0.00295607	3793.9	0.00902	3793.9	0.00778971	3793.9	0.0056644	3793.9	0.00711834	3793.9	0.00683924
3791.97	0.00932316	3791.97	0.00973711	3791.97	0.00976079	3791.97	0.00940291	3791.97	0.00936207	3791.97	0.0117648	3791.97	0.0142955	3791.97	0.0143525	3791.97	0.00902495	3791.97	0.00695747	3791.97	0.0104436	3791.97	0.0102745	3791.97	0.0103414	3791.97	0.0104155	3791.97	0.0102745	3791.97	0.00221001	3791.97	0.00200591	3791.97	0.00219859	3791.97	0.00211586	3791.97	0.00275499	3791.97	0.00839	3791.97	0.00716717	3791.97	0.00542721	3791.97	0.0067189	3791.97	0.00648266
3790.04	0.00842198	3790.04	0.00886603	3790.04	0.00893773	3790.04	0.00858295	3790.04	0.0085781	3790.04	0.0106088	3790.04	0.013023	3790.04	0.0131101	3790.04	0.00811669	3790.04	0.00618898	3790.04	0.00947754	3790.04	0.00941563	3790.04	0.00946848	3790.04	0.00962733	3790.04	0.00941563	3790.04	0.00228416	3790.04	0.00202849	3790.04	0.00220302	3790.04	0.00216337	3790.04	0.00280312	3790.04	0.00779	3790.04	0.00667192	3790.04	0.00498815	3790.04	0.00612904	3790.04	0.00604146
3788.11	0.00756715	3788.11	0.00803169	3788.11	0.00816345	3788.11	0.00775254	3788.11	0.0078362	3788.11	0.00963071	3788.11	0.0117904	3788.11	0.0119077	3788.11	0.00729889	3788.11	0.00548537	3788.11	0.00861683	3788.11	0.00866789	3788.11	0.00872137	3788.11	0.00891137	3788.11	0.00866789	3788.11	0.00255454	3788.11	0.00235726	3788.11	0.00243402	3788.11	0.00241412	3788.11	0.00297821	3788.11	0.00721	3788.11	0.00618465	3788.11	0.00408496	3788.11	0.00541671	3788.11	0.00541755
3786.18	0.00675292	3786.18	0.00723822	3786.18	0.00742138	3786.18	0.0068993	3786.18	0.00705617	3786.18	0.00879614	3786.18	0.0105737	3786.18	0.0107424	3786.18	0.0065312	3786.18	0.00491047	3786.18	0.00788622	3786.18	0.00798118	3786.18	0.00799615	3786.18	0.00823544	3786.18	0.00798118	3786.18	0.00286138	3786.18	0.00275847	3786.18	0.00273273	3786.18	0.00276331	3786.18	0.00319318	3786.18	0.00673	3786.18	0.0055778	3786.18	0.00310547	3786.18	0.0049026	3786.18	0.00479731
3784.26	0.00596677	3784.26	0.0064542	3784.26	0.00665791	3784.26	0.00612087	3784.26	0.00626188	3784.26	0.00803867	3784.26	0.00952278	3784.26	0.00970494	3784.26	0.0058542	3784.26	0.00444033	3784.26	0.00726126	3784.26	0.00737458	3784.26	0.0073403	3784.26	0.00763115	3784.26	0.00737458	3784.26	0.00316852	3784.26	0.00309515	3784.26	0.00302444	3784.26	0.00305866	3784.26	0.00353821	3784.26	0.00627	3784.26	0.00496307	3784.26	0.00246596	3784.26	0.00462797	3784.26	0.0041767
3782.33	0.00527868	3782.33	0.00572643	3782.33	0.0059711	3782.33	0.00547368	3782.33	0.00555456	3782.33	0.00720935	3782.33	0.0086101	3782.33	0.00876325	3782.33	0.00520373	3782.33	0.00395601	3782.33	0.00659346	3782.33	0.00682554	3782.33	0.00672047	3782.33	0.00701658	3782.33	0.00682554	3782.33	0.00350139	3782.33	0.00333593	3782.33	0.00328957	3782.33	0.00326561	3782.33	0.00391645	3782.33	0.00583	3782.33	0.00446224	3782.33	0.00205137	3782.33	0.00425287	3782.33	0.00356404
3780.4	0.00467531	3780.4	0.0051205	3780.4	0.00535771	3780.4	0.00486253	3780.4	0.00492072	3780.4	0.00620947	3780.4	0.00761621	3780.4	0.0077762	3780.4	0.0044435	3780.4	0.00340158	3780.4	0.00581681	3780.4	0.0061243	3780.4	0.0059844	3780.4	0.006177	3780.4	0.0061243	3780.4	0.00365483	3780.4	0.00337772	3780.4	0.00343972	3780.4	0.00336444	3780.4	0.00402413	3780.4	0.00557	3780.4	0.00414068	3780.4	0.00183853	3780.4	0.00383006	3780.4	0.00333534
3778.47	0.00402594	3778.47	0.00451267	3778.47	0.00471977	3778.47	0.00420295	3778.47	0.00426911	3778.47	0.00515018	3778.47	0.00649705	3778.47	0.00674779	3778.47	0.00370503	3778.47	0.00283369	3778.47	0.0049565	3778.47	0.00524801	3778.47	0.00517456	3778.47	0.00517724	3778.47	0.00524801	3778.47	0.00351584	3778.47	0.00329338	3778.47	0.00341038	3778.47	0.00331369	3778.47	0.00388465	3778.47	0.00532	3778.47	0.00395655	3778.47	0.00179886	3778.47	0.00353091	3778.47	0.00329499
3776.54	0.00334328	3776.54	0.00378467	3776.54	0.00399269	3776.54	0.00353093	3776.54	0.00362668	3776.54	0.00419376	3776.54	0.00544871	3776.54	0.00570664	3776.54	0.00309445	3776.54	0.00229494	3776.54	0.00409037	3776.54	0.00436236	3776.54	0.00435217	3776.54	0.00424562	3776.54	0.00436236	3776.54	0.00326799	3776.54	0.00318752	3776.54	0.0032466	3776.54	0.00314238	3776.54	0.00367731	3776.54	0.00485	3776.54	0.00371588	3776.54	0.00153598	3776.54	0.00337097	3776.54	0.00275603
3774.61	0.00270765	3774.61	0.00306001	3774.61	0.00320938	3774.61	0.00287555	3774.61	0.00298328	3774.61	0.00338673	3774.61	0.00453967	3774.61	0.00470297	3774.61	0.00256655	3774.61	0.00176434	3774.61	0.0033112	3774.61	0.00357455	3774.61	0.00352837	3774.61	0.00350208	3774.61	0.00357455	3774.61	0.00297911	3774.61	0.00299536	3774.61	0.00303046	3774.61	0.00283044	3774.61	0.00344998	3774.61	0.0045	3774.61	0.00350946	3774.61	0.00124582	3774.61	0.00336729	3774.61	0.00206223
3772.68	0.00212101	3772.68	0.00240089	3772.68	0.00251516	3772.68	0.00230691	3772.68	0.00237488	3772.68	0.00270132	3772.68	0.00372361	3772.68	0.00375531	3772.68	0.00208999	3772.68	0.00132045	3772.68	0.002611	3772.68	0.00283844	3772.68	0.00272989	3772.68	0.00288349	3772.68	0.00283844	3772.68	0.00260807	3772.68	0.00267012	3772.68	0.00274461	3772.68	0.00241188	3772.68	0.00315434	3772.68	0.00441	3772.68	0.00342185	3772.68	0.00125632	3772.68	0.00330922	3772.68	0.00192633
3770.75	0.00161288	3770.75	0.00187817	3770.75	0.00208845	3770.75	0.00184937	3770.75	0.00191112	3770.75	0.00211494	3770.75	0.00295605	3770.75	0.00296199	3770.75	0.00165246	3770.75	0.000974543	3770.75	0.00202731	3770.75	0.00214969	3770.75	0.00206506	3770.75	0.00230515	3770.75	0.00214969	3770.75	0.00225906	3770.75	0.00234585	3770.75	0.00239351	3770.75	0.00204228	3770.75	0.00278511	3770.75	0.00412	3770.75	0.00308657	3770.75	0.00120532	3770.75	0.00291885	3770.75	0.00199159
3768.83	0.00119334	3768.83	0.00152521	3768.83	0.00182078	3768.83	0.00144458	3768.83	0.0016412	3768.83	0.00167727	3768.83	0.00232319	3768.83	0.00238698	3768.83	0.00129404	3768.83	0.00077768	3768.83	0.00162288	3768.83	0.0015847	3768.83	0.00160816	3768.83	0.00184154	3768.83	0.0015847	3768.83	0.00205774	3768.83	0.00214925	3768.83	0.00212521	3768.83	0.00189078	3768.83	0.0024479	3768.83	0.0036	3768.83	0.00249108	3768.83	0.000898199	3768.83	0.00254114	3768.83	0.00167384
3766.9	0.000893589	3766.9	0.00131549	3766.9	0.00155885	3766.9	0.00106663	3766.9	0.00139871	3766.9	0.00137054	3766.9	0.00188962	3766.9	0.00201481	3766.9	0.000996614	3766.9	0.00070503	3766.9	0.00135271	3766.9	0.00124783	3766.9	0.00134633	3766.9	0.00156747	3766.9	0.00124783	3766.9	0.00194262	3766.9	0.00201827	3766.9	0.00199779	3766.9	0.00183866	3766.9	0.00226773	3766.9	0.00344	3766.9	0.00225544	3766.9	0.000710076	3766.9	0.00265379	3766.9	0.00134669
3764.97	0.000687396	3764.97	0.00118176	3764.97	0.00128498	3764.97	0.000834815	3764.97	0.00113569	3764.97	0.00118631	3764.97	0.00160967	3764.97	0.00177698	3764.97	0.000747556	3764.97	0.000657583	3764.97	0.00113631	3764.97	0.00108619	3764.97	0.00114012	3764.97	0.00141934	3764.97	0.00108619	3764.97	0.00179209	3764.97	0.00184954	3764.97	0.00192702	3764.97	0.00173225	3764.97	0.00220306	3764.97	0.00385	3764.97	0.00266619	3764.97	0.000891076	3764.97	0.00307172	3764.97	0.00151413
3763.04	0.000493115	3763.04	0.00101394	3763.04	0.00106687	3763.04	0.000736847	3763.04	0.000910094	3763.04	0.00105873	3763.04	0.00142277	3763.04	0.00161575	3763.04	0.000609104	3763.04	0.000583541	3763.04	0.000942195	3763.04	0.00100164	3763.04	0.000965198	3763.04	0.00128996	3763.04	0.00100164	3763.04	0.00159243	3763.04	0.00168274	3763.04	0.00180338	3763.04	0.001558	3763.04	0.00213842	3763.04	0.0043	3763.04	0.00325412	3763.04	0.0012235	3763.04	0.0032195	3763.04	0.00183199
3761.11	0.000335094	3761.11	0.000741553	3761.11	0.000957154	3761.11	0.00067345	3761.11	0.000732768	3761.11	0.000855561	3761.11	0.0012998	3761.11	0.00138994	3761.11	0.000494225	3761.11	0.000430036	3761.11	0.000730103	3761.11	0.000882003	3761.11	0.000802523	3761.11	0.00102476	3761.11	0.000882003	3761.11	0.00132467	3761.11	0.00141181	3761.11	0.00152205	3761.11	0.00125523	3761.11	0.00189001	3761.11	0.00418	3761.11	0.00337661	3761.11	0.00127956	3761.11	0.00308098	3761.11	0.00173067
3759.18	0.00029693	3759.18	0.000568762	3759.18	0.000950938	3759.18	0.000612071	3759.18	0.000645174	3759.18	0.000576179	3759.18	0.0011491	3759.18	0.00107994	3759.18	0.000390632	3759.18	0.000228906	3759.18	0.000475774	3759.18	0.000692442	3759.18	0.000600638	3759.18	0.000652537	3759.18	0.000692442	3759.18	0.000943776	3759.18	0.000966892	3759.18	0.00111689	3759.18	0.000834856	3759.18	0.0014515	3759.18	0.0035	3759.18	0.00292511	3759.18	0.00107573	3759.18	0.00284375	3759.18	0.00145027
3757.25	0.000292348	3757.25	0.000587746	3757.25	0.000949977	3757.25	0.000522073	3757.25	0.000611246	3757.25	0.000397466	3757.25	0.000995614	3757.25	0.000823379	3757.25	0.000267778	3757.25	0.000171963	3757.25	0.000266401	3757.25	0.000458788	3757.25	0.000387235	3757.25	0.00034038	3757.25	0.000458788	3757.25	0.000585277	3757.25	0.000528358	3757.25	0.000653543	3757.25	0.000503007	3757.25	0.00112044	3757.25	0.00297	3757.25	0.00240646	3757.25	0.000881249	3757.25	0.0025671	3757.25	0.0016157
3755.32	0.000306455	3755.32	0.000656419	3755.32	0.000900501	3755.32	0.000390466	3755.32	0.000559537	3755.32	0.00041116	3755.32	0.000890188	3755.32	0.000666525	3755.32	0.000130629	3755.32	0.000231277	3755.32	0.0001557	3755.32	0.000269104	3755.32	0.000170456	3755.32	0.000203352	3755.32	0.000269104	3755.32	0.000324342	3755.32	0.000304803	3755.32	0.000300489	3755.32	0.000380773	3755.32	0.000950947	3755.32	0.00315	3755.32	0.00241901	3755.32	0.000734316	3755.32	0.00247672	3755.32	0.00201561
3753.4	0.000389606	3753.4	0.000636322	3753.4	0.000808017	3753.4	0.000273649	3753.4	0.000495784	3753.4	0.000452392	3753.4	0.000833709	3753.4	0.000568792	3753.4	9.89474e-05	3753.4	0.000256129	3753.4	0.000124333	3753.4	0.00020729	3753.4	3.73032e-05	3753.4	0.00026932	3753.4	0.00020729	3753.4	0.00015134	3753.4	0.000226647	3753.4	0.000164509	3753.4	0.000354778	3753.4	0.000843726	3753.4	0.00382	3753.4	0.00293395	3753.4	0.00067457	3753.4	0.00276387	3753.4	0.00213932
3751.47	0.000516728	3751.47	0.000628173	3751.47	0.000748592	3751.47	0.000261771	3751.47	0.000467827	3751.47	0.000472121	3751.47	0.000854067	3751.47	0.000597697	3751.47	0.000179779	3751.47	0.000237703	3751.47	0.000212317	3751.47	0.000247121	3751.47	8.06507e-05	3751.47	0.000421584	3751.47	0.000247121	3751.47	0.000134889	3751.47	0.000209361	3751.47	0.000221394	3751.47	0.000359576	3751.47	0.000832565	3751.47	0.00432	3751.47	0.00332002	3751.47	0.000745764	3751.47	0.00300809	3751.47	0.00208792
3749.54	0.000594236	3749.54	0.000755776	3749.54	0.000844259	3749.54	0.000410527	3749.54	0.000545869	3749.54	0.000558086	3749.54	0.00101272	3749.54	0.000778008	3749.54	0.00029549	3749.54	0.000276465	3749.54	0.000394883	3749.54	0.00036693	3749.54	0.000307431	3749.54	0.000595659	3749.54	0.00036693	3749.54	0.000302699	3749.54	0.000312924	3749.54	0.000414573	3749.54	0.00043435	3749.54	0.000996098	3749.54	0.00445	3749.54	0.00327463	3749.54	0.000862138	3749.54	0.00281667	3749.54	0.00218594
3747.61	0.000706682	3747.61	0.00101594	3747.61	0.00111271	3747.61	0.000642842	3747.61	0.000773944	3747.61	0.00072521	3747.61	0.00129463	3747.61	0.00104247	3747.61	0.000381447	3747.61	0.000347601	3747.61	0.000563113	3747.61	0.000588473	3747.61	0.000612782	3747.61	0.000797629	3747.61	0.000588473	3747.61	0.00050189	3747.61	0.000444643	3747.61	0.000617385	3747.61	0.000535417	3747.61	0.0011114	3747.61	0.00473	3747.61	0.00343766	3747.61	0.00125492	3747.61	0.00275083	3747.61	0.00271811
3745.68	0.000908803	3745.68	0.00133996	3745.68	0.00145875	3745.68	0.000936164	3745.68	0.00110871	3745.68	0.000924129	3745.68	0.00162207	3745.68	0.00134101	3745.68	0.000495098	3745.68	0.000409871	3745.68	0.000659874	3745.68	0.000835862	3745.68	0.000854941	3745.68	0.00108153	3745.68	0.000835862	3745.68	0.000557352	3745.68	0.000462182	3745.68	0.000677027	3745.68	0.00052296	3745.68	0.00106805	3745.68	0.00542	3745.68	0.00409395	3745.68	0.00210329	3745.68	0.00325891	3745.68	0.00358951
3743.75	0.00115306	3743.75	0.0016887	3743.75	0.00175925	3743.75	0.00128306	3743.75	0.00139907	3743.75	0.00115297	3743.75	0.0019118	3743.75	0.00160081	3743.75	0.000639021	3743.75	0.000471072	3743.75	0.000780815	3743.75	0.00101459	3743.75	0.000974661	3743.75	0.00133182	3743.75	0.00101459	3743.75	0.000458773	3743.75	0.000336118	3743.75	0.000544168	3743.75	0.000346664	3743.75	0.000930659	3743.75	0.00586	3743.75	0.00456291	3743.75	0.00275928	3743.75	0.00376977	3743.75	0.00402592
3741.82	0.00142501	3741.82	0.0019592	3741.82	0.00200512	3741.82	0.00158172	3741.82	0.00163512	3741.82	0.00140879	3741.82	0.00217776	3741.82	0.00185508	3741.82	0.000802938	3741.82	0.000548186	3741.82	0.000987077	3741.82	0.00117704	3741.82	0.0010925	3741.82	0.00147676	3741.82	0.00117704	3741.82	0.00032128	3741.82	0.000189781	3741.82	0.000329457	3741.82	0.000157651	3741.82	0.000736065	3741.82	0.00581	3741.82	0.00457466	3741.82	0.00276408	3741.82	0.00390032	3741.82	0.00376683
3739.89	0.00180451	3739.89	0.00220081	3739.89	0.00233365	3739.89	0.00188509	3739.89	0.00194355	3739.89	0.0017811	3739.89	0.00250925	3739.89	0.00222373	3739.89	0.000994448	3739.89	0.000740461	3739.89	0.0013522	3739.89	0.00144154	3739.89	0.00142357	3739.89	0.0017419	3739.89	0.00144154	3739.89	0.000273775	3739.89	0.000183597	3739.89	0.000251986	3739.89	0.000157934	3739.89	0.000649296	3739.89	0.00576	3739.89	0.00459823	3739.89	0.00260359	3739.89	0.00403879	3739.89	0.00351506
3737.96	0.00227764	3737.96	0.00261605	3737.96	0.00281245	3737.96	0.0022853	3737.96	0.00241313	3737.96	0.00227463	3737.96	0.00293982	3737.96	0.00274079	3737.96	0.00127459	3737.96	0.00108481	3737.96	0.00182975	3737.96	0.00191275	3737.96	0.00193765	3737.96	0.00216873	3737.96	0.00191275	3737.96	0.000468064	3737.96	0.00043305	3737.96	0.000450373	3737.96	0.00044525	3737.96	0.000844553	3737.96	0.00613	3737.96	0.00497406	3737.96	0.00280968	3737.96	0.00441713	3737.96	0.0038021
3736.04	0.00275215	3736.04	0.00317801	3736.04	0.00336585	3736.04	0.00277679	3736.04	0.00291825	3736.04	0.00284858	3736.04	0.00345771	3736.04	0.00341866	3736.04	0.00161384	3736.04	0.00148355	3736.04	0.00239497	3736.04	0.00257589	3736.04	0.00258416	3736.04	0.00266523	3736.04	0.00257589	3736.04	0.000982758	3736.04	0.000944592	3736.04	0.000901334	3736.04	0.00100542	3736.04	0.00137037	3736.04	0.0068	3736.04	0.00559024	3736.04	0.0032344	3736.04	0.00510564	3736.04	0.00442794
3734.11	0.00328364	3734.11	0.00372566	3734.11	0.00393977	3734.11	0.00332869	3734.11	0.00343174	3734.11	0.00353229	3734.11	0.00415205	3734.11	0.00421796	3734.11	0.00207005	3734.11	0.00191267	3734.11	0.00313761	3734.11	0.00339307	3734.11	0.00334096	3734.11	0.00333574	3734.11	0.00339307	3734.11	0.00172467	3734.11	0.00165225	3734.11	0.00155401	3734.11	0.00177303	3734.11	0.00216591	3734.11	0.00742	3734.11	0.00625973	3734.11	0.00378583	3734.11	0.00603688	3734.11	0.00505099
3732.18	0.00389894	3732.18	0.00426122	3732.18	0.00457573	3732.18	0.00396239	3732.18	0.00402547	3732.18	0.00429937	3732.18	0.00503255	3732.18	0.00513979	3732.18	0.00266971	3732.18	0.00238302	3732.18	0.00403822	3732.18	0.00428583	3732.18	0.00422157	3732.18	0.00423882	3732.18	0.00428583	3732.18	0.00258525	3732.18	0.00245023	3732.18	0.0024131	3732.18	0.00260216	3732.18	0.00301732	3732.18	0.00817	3732.18	0.00707472	3732.18	0.00465296	3732.18	0.00689653	3732.18	0.00579775
3730.25	0.00446154	3730.25	0.00483514	3730.25	0.00516753	3730.25	0.00460143	3730.25	0.00461425	3730.25	0.00507805	3730.25	0.00591425	3730.25	0.00611156	3730.25	0.00328729	3730.25	0.0028469	3730.25	0.00488877	3730.25	0.00517688	3730.25	0.00510038	3730.25	0.00524311	3730.25	0.00517688	3730.25	0.00342536	3730.25	0.00314605	3730.25	0.00328901	3730.25	0.00331107	3730.25	0.00368711	3730.25	0.00933	3730.25	0.00807012	3730.25	0.00576516	3730.25	0.00775922	3730.25	0.00701531
3728.32	0.00490342	3728.32	0.0054437	3728.32	0.0056592	3728.32	0.00517411	3728.32	0.00514325	3728.32	0.00589685	3728.32	0.00666884	3728.32	0.0069207	3728.32	0.00382795	3728.32	0.00325133	3728.32	0.00561957	3728.32	0.00590234	3728.32	0.00587396	3728.32	0.00616856	3728.32	0.00590234	3728.32	0.00411235	3728.32	0.00371088	3728.32	0.00389461	3728.32	0.00379769	3728.32	0.00417044	3728.32	0.0105	3728.32	0.0088984	3728.32	0.00675584	3728.32	0.00875192	3728.32	0.00832634
3726.39	0.0053098	3726.39	0.0059589	3726.39	0.00610754	3726.39	0.00564658	3726.39	0.00565927	3726.39	0.0067211	3726.39	0.00734047	3726.39	0.00757436	3726.39	0.00429687	3726.39	0.00363287	3726.39	0.00628634	3726.39	0.00650116	3726.39	0.00650531	3726.39	0.00687631	3726.39	0.00650116	3726.39	0.00458123	3726.39	0.00419368	3726.39	0.00424165	3726.39	0.00422435	3726.39	0.0046464	3726.39	0.0111	3726.39	0.00954017	3726.39	0.00745882	3726.39	0.00944416	3726.39	0.00914659
3724.46	0.00574682	3724.46	0.00632233	3724.46	0.00654667	3724.46	0.00605648	3724.46	0.00619808	3724.46	0.00743196	3724.46	0.00796223	3724.46	0.00821357	3724.46	0.00473589	3724.46	0.00403482	3724.46	0.00694309	3724.46	0.0071155	3724.46	0.00709306	3724.46	0.00743591	3724.46	0.0071155	3724.46	0.0048333	3724.46	0.0045967	3724.46	0.0045471	3724.46	0.00470102	3724.46	0.00513518	3724.46	0.0114	3724.46	0.0101999	3724.46	0.00796416	3724.46	0.00970457	3724.46	0.00950167
3722.53	0.00612895	3722.53	0.00664047	3722.53	0.00692077	3722.53	0.00643718	3722.53	0.00664418	3722.53	0.00796411	3722.53	0.00849682	3722.53	0.00881823	3722.53	0.0050958	3722.53	0.00440208	3722.53	0.0075341	3722.53	0.0077256	3722.53	0.00763146	3722.53	0.00800299	3722.53	0.0077256	3722.53	0.00505288	3722.53	0.00490801	3722.53	0.00491262	3722.53	0.00511456	3722.53	0.00553839	3722.53	0.0117	3722.53	0.0107143	3722.53	0.00839235	3722.53	0.00999852	3722.53	0.0097856
3720.61	0.00639929	3720.61	0.00694876	3720.61	0.00714526	3720.61	0.00672749	3720.61	0.00690969	3720.61	0.00834542	3720.61	0.00890328	3720.61	0.00925756	3720.61	0.00540352	3720.61	0.00464214	3720.61	0.00799872	3720.61	0.00818972	3720.61	0.00811253	3720.61	0.0084879	3720.61	0.00818972	3720.61	0.00539916	3720.61	0.00518418	3720.61	0.0052316	3720.61	0.00538634	3720.61	0.00582925	3720.61	0.0122	3720.61	0.0111252	3720.61	0.0088268	3720.61	0.0106088	3720.61	0.0102072
3718.68	0.00666262	3718.68	0.00720685	3718.68	0.00729056	3718.68	0.00700228	3718.68	0.00709617	3718.68	0.00856541	3718.68	0.00916773	3718.68	0.00953311	3718.68	0.0056917	3718.68	0.00476805	3718.68	0.00829013	3718.68	0.00853987	3718.68	0.00846625	3718.68	0.00876575	3718.68	0.00853987	3718.68	0.00580173	3718.68	0.00550541	3718.68	0.00551697	3718.68	0.00563926	3718.68	0.00609446	3718.68	0.0127	3718.68	0.0114834	3718.68	0.00929301	3718.68	0.0113661	3718.68	0.0106262
3716.75	0.00700649	3716.75	0.00746228	3716.75	0.0075398	3716.75	0.00733698	3716.75	0.00734884	3716.75	0.0086677	3716.75	0.00935571	3716.75	0.00974203	3716.75	0.00591249	3716.75	0.00487903	3716.75	0.00854232	3716.75	0.0088469	3716.75	0.00868553	3716.75	0.0088742	3716.75	0.0088469	3716.75	0.00615572	3716.75	0.00592757	3716.75	0.00584809	3716.75	0.00598874	3716.75	0.00639418	3716.75	0.0131	3716.75	0.0118069	3716.75	0.00971148	3716.75	0.0119514	3716.75	0.0109699
3714.82	0.00732559	3714.82	0.00773721	3714.82	0.00787418	3714.82	0.00765577	3714.82	0.00762407	3714.82	0.0088216	3714.82	0.00957832	3714.82	0.00996539	3714.82	0.00604065	3714.82	0.00500879	3714.82	0.0088708	3714.82	0.00912312	3714.82	0.00889494	3714.82	0.00902822	3714.82	0.00912312	3714.82	0.00652242	3714.82	0.00636548	3714.82	0.00625788	3714.82	0.00640993	3714.82	0.00682089	3714.82	0.0136	3714.82	0.0122144	3714.82	0.0100912	3714.82	0.0124612	3714.82	0.0114658
3712.89	0.0075855	3712.89	0.00802383	3712.89	0.0081715	3712.89	0.00792466	3712.89	0.00790036	3712.89	0.00908379	3712.89	0.00987067	3712.89	0.0102749	3712.89	0.00617182	3712.89	0.00515784	3712.89	0.00926198	3712.89	0.00937378	3712.89	0.00923841	3712.89	0.00940714	3712.89	0.00937378	3712.89	0.00703421	3712.89	0.00674059	3712.89	0.00674786	3712.89	0.00688005	3712.89	0.00735956	3712.89	0.0142	3712.89	0.0127506	3712.89	0.0106734	3712.89	0.0129387	3712.89	0.0120956
3710.96	0.00779192	3710.96	0.00828128	3710.96	0.00847579	3710.96	0.00817166	3710.96	0.00816529	3710.96	0.00944558	3710.96	0.0102007	3710.96	0.0107055	3710.96	0.0064004	3710.96	0.00534434	3710.96	0.00965405	3710.96	0.00974674	3710.96	0.00973441	3710.96	0.00997296	3710.96	0.00974674	3710.96	0.00768654	3710.96	0.00720654	3710.96	0.00730535	3710.96	0.0074467	3710.96	0.00796966	3710.96	0.0148	3710.96	0.0134083	3710.96	0.011423	3710.96	0.0133962	3710.96	0.0127661
3709.03	0.00803339	3709.03	0.00852552	3709.03	0.00881952	3709.03	0.00841714	3709.03	0.00846752	3709.03	0.00992785	3709.03	0.0106657	3709.03	0.0111884	3709.03	0.00669975	3709.03	0.00561746	3709.03	0.010081	3709.03	0.0102983	3709.03	0.0102945	3709.03	0.0105739	3709.03	0.0102983	3709.03	0.00847009	3709.03	0.00785055	3709.03	0.00800818	3709.03	0.0081516	3709.03	0.00864857	3709.03	0.0154	3709.03	0.0141554	3709.03	0.0121695	3709.03	0.0141125	3709.03	0.0135548
3707.1	0.00835627	3707.1	0.00882626	3707.1	0.00918329	3707.1	0.00868109	3707.1	0.00883059	3707.1	0.010494	3707.1	0.0113018	3707.1	0.0117295	3707.1	0.00707863	3707.1	0.00602268	3707.1	0.0106443	3707.1	0.0110132	3707.1	0.0108939	3707.1	0.0112222	3707.1	0.0110132	3707.1	0.00935635	3707.1	0.00863663	3707.1	0.0089023	3707.1	0.00899802	3707.1	0.00942749	3707.1	0.0159	3707.1	0.0147485	3707.1	0.0128854	3707.1	0.0151199	3707.1	0.0144324
3705.18	0.00867332	3705.18	0.00920885	3705.18	0.00958825	3705.18	0.00898316	3705.18	0.00920829	3705.18	0.0110748	3705.18	0.0120474	3705.18	0.012373	3705.18	0.00754222	3705.18	0.00645695	3705.18	0.0113437	3705.18	0.0118176	3705.18	0.0115757	3705.18	0.0119722	3705.18	0.0118176	3705.18	0.0102995	3705.18	0.00954743	3705.18	0.00990799	3705.18	0.00994343	3705.18	0.0102702	3705.18	0.0166	3705.18	0.0152559	3705.18	0.0136129	3705.18	0.0160751	3705.18	0.0151737
3703.25	0.00895839	3703.25	0.00959489	3703.25	0.00997759	3703.25	0.00935636	3703.25	0.00951776	3703.25	0.0116097	3703.25	0.0127059	3703.25	0.0130066	3703.25	0.00795609	3703.25	0.00677709	3703.25	0.0120138	3703.25	0.0125236	3703.25	0.0122259	3703.25	0.0127246	3703.25	0.0125236	3703.25	0.0111472	3703.25	0.0104662	3703.25	0.0107855	3703.25	0.0107798	3703.25	0.011108	3703.25	0.0174	3703.25	0.016052	3703.25	0.0142522	3703.25	0.0168273	3703.25	0.0156117
3701.32	0.00929021	3701.32	0.00997299	3701.32	0.0102906	3701.32	0.0097357	3701.32	0.00979766	3701.32	0.0120469	3701.32	0.013118	3701.32	0.0134672	3701.32	0.0081721	3701.32	0.0069666	3701.32	0.0125265	3701.32	0.0130022	3701.32	0.0127274	3701.32	0.0132369	3701.32	0.0130022	3701.32	0.0119296	3701.32	0.0112865	3701.32	0.0114491	3701.32	0.0114127	3701.32	0.0118681	3701.32	0.0178	3701.32	0.0170776	3701.32	0.0148568	3701.32	0.0173247	3701.32	0.0160054
3699.39	0.00967815	3699.39	0.0102954	3699.39	0.0104839	3699.39	0.0100193	3699.39	0.00998853	3699.39	0.0123762	3699.39	0.0133443	3699.39	0.0137265	3699.39	0.00828034	3699.39	0.00705216	3699.39	0.0129358	3699.39	0.0133057	3699.39	0.0131673	3699.39	0.0134837	3699.39	0.0133057	3699.39	0.0127518	3699.39	0.0120722	3699.39	0.012081	3699.39	0.0120221	3699.39	0.0125546	3699.39	0.0181	3699.39	0.0178474	3699.39	0.015507	3699.39	0.0174635	3699.39	0.0164946
3697.46	0.00994632	3697.46	0.01049	3697.46	0.0105934	3697.46	0.0101919	3697.46	0.0101278	3697.46	0.0125501	3697.46	0.0134807	3697.46	0.0138435	3697.46	0.00839622	3697.46	0.0071152	3697.46	0.0132772	3697.46	0.0135159	3697.46	0.0134923	3697.46	0.0136317	3697.46	0.0135159	3697.46	0.0135103	3697.46	0.0128826	3697.46	0.0128118	3697.46	0.0127908	3697.46	0.013257	3697.46	0.0184	3697.46	0.0181736	3697.46	0.0159633	3697.46	0.017296	3697.46	0.0167744
3695.53	0.00999431	3695.53	0.0105726	3695.53	0.0106809	3695.53	0.0102926	3695.53	0.0102183	3695.53	0.0124849	3695.53	0.0134218	3695.53	0.0138221	3695.53	0.00846757	3695.53	0.00714279	3695.53	0.0134536	3695.53	0.0136358	3695.53	0.013618	3695.53	0.0137495	3695.53	0.0136358	3695.53	0.01414	3695.53	0.0135209	3695.53	0.0135419	3695.53	0.0135523	3695.53	0.0139944	3695.53	0.0187	3695.53	0.0183279	3695.53	0.016	3695.53	0.0172186	3695.53	0.0168628
3693.6	0.00992338	3693.6	0.0105758	3693.6	0.0107401	3693.6	0.0103328	3693.6	0.0102181	3693.6	0.0122417	3693.6	0.0131467	3693.6	0.0136078	3693.6	0.00840008	3693.6	0.00702133	3693.6	0.0134257	3693.6	0.0136727	3693.6	0.0136056	3693.6	0.0137677	3693.6	0.0136727	3693.6	0.0146625	3693.6	0.0139684	3693.6	0.0141138	3693.6	0.0141244	3693.6	0.014605	3693.6	0.0192	3693.6	0.0186404	3693.6	0.0161125	3693.6	0.0176714	3693.6	0.0170457
3691.67	0.00986755	3691.67	0.0104479	3691.67	0.0107309	3691.67	0.0103123	3691.67	0.0101919	3691.67	0.0119672	3691.67	0.0128391	3691.67	0.0133321	3691.67	0.00825424	3691.67	0.00683926	3691.67	0.0133444	3691.67	0.0136936	3691.67	0.0136048	3691.67	0.0137478	3691.67	0.0136936	3691.67	0.0152443	3691.67	0.0145288	3691.67	0.0146315	3691.67	0.0146705	3691.67	0.0151653	3691.67	0.0198	3691.67	0.0191102	3691.67	0.0167525	3691.67	0.0184905	3691.67	0.0174686
3689.75	0.00982344	3689.75	0.0102711	3689.75	0.0106474	3689.75	0.0102482	3689.75	0.010233	3689.75	0.0118166	3689.75	0.0126444	3689.75	0.0131708	3689.75	0.00819432	3689.75	0.00679123	3689.75	0.0134166	3689.75	0.0137905	3689.75	0.0136914	3689.75	0.0138408	3689.75	0.0137905	3689.75	0.0160021	3689.75	0.0153504	3689.75	0.0153681	3689.75	0.0154502	3689.75	0.0158678	3689.75	0.0201	3689.75	0.0195364	3689.75	0.0175345	3689.75	0.0191092	3689.75	0.0179801
3687.82	0.00974776	3687.82	0.0101953	3687.82	0.0106077	3687.82	0.010217	3687.82	0.0103159	3687.82	0.0117966	3687.82	0.0126105	3687.82	0.0130906	3687.82	0.00815856	3687.82	0.00683965	3687.82	0.0136032	3687.82	0.0139786	3687.82	0.0138582	3687.82	0.0140844	3687.82	0.0139786	3687.82	0.0169237	3687.82	0.0162534	3687.82	0.0163425	3687.82	0.0163703	3687.82	0.0167236	3687.82	0.0203	3687.82	0.0199542	3687.82	0.0179674	3687.82	0.0195585	3687.82	0.0185011
3685.89	0.00972491	3685.89	0.0103073	3685.89	0.0106553	3685.89	0.010334	3685.89	0.0104203	3685.89	0.0118873	3685.89	0.0126699	3685.89	0.0130968	3685.89	0.00809949	3685.89	0.00685014	3685.89	0.0138307	3685.89	0.0142072	3685.89	0.0141046	3685.89	0.0144214	3685.89	0.0142072	3685.89	0.0179198	3685.89	0.0171161	3685.89	0.0173278	3685.89	0.0172449	3685.89	0.017633	3685.89	0.0207	3685.89	0.0202646	3685.89	0.0182418	3685.89	0.0200532	3685.89	0.0191194
3683.96	0.0098593	3683.96	0.010585	3683.96	0.0108236	3683.96	0.0105283	3683.96	0.0105234	3683.96	0.0120875	3683.96	0.0127973	3683.96	0.0132803	3683.96	0.00815224	3683.96	0.00690416	3683.96	0.0141429	3683.96	0.0145116	3683.96	0.0144401	3683.96	0.0148188	3683.96	0.0145116	3683.96	0.0189569	3683.96	0.0180626	3683.96	0.0182629	3683.96	0.0181422	3683.96	0.0186003	3683.96	0.0214	3683.96	0.0204887	3683.96	0.0186517	3683.96	0.0204871	3683.96	0.0198116
3682.03	0.0101177	3682.03	0.0109003	3682.03	0.0110557	3682.03	0.0106751	3682.03	0.0106829	3682.03	0.0124096	3682.03	0.013073	3682.03	0.0136201	3682.03	0.00839764	3682.03	0.00708485	3682.03	0.0146339	3682.03	0.0149651	3682.03	0.0148772	3682.03	0.0152978	3682.03	0.0149651	3682.03	0.0200335	3682.03	0.0191256	3682.03	0.0192061	3682.03	0.0191794	3682.03	0.0196711	3682.03	0.0223	3682.03	0.0210569	3682.03	0.019298	3682.03	0.0209961	3682.03	0.0204926
3680.1	0.0104302	3680.1	0.0111762	3680.1	0.0113072	3680.1	0.010834	3680.1	0.0109325	3680.1	0.0127888	3680.1	0.0134553	3680.1	0.0139663	3680.1	0.00868333	3680.1	0.00740002	3680.1	0.0152413	3680.1	0.0155148	3680.1	0.0153587	3680.1	0.0157916	3680.1	0.0155148	3680.1	0.0211645	3680.1	0.0200987	3680.1	0.0201411	3680.1	0.0202377	3680.1	0.0207028	3680.1	0.0232	3680.1	0.0219699	3680.1	0.0201949	3680.1	0.0218492	3680.1	0.0212789
3678.17	0.0107529	3678.17	0.0114704	3678.17	0.0116384	3678.17	0.0111499	3678.17	0.0112344	3678.17	0.0131006	3678.17	0.0138113	3678.17	0.0143	3678.17	0.00889206	3678.17	0.00772463	3678.17	0.0158542	3678.17	0.0160493	3678.17	0.0158216	3678.17	0.0162359	3678.17	0.0160493	3678.17	0.0222135	3678.17	0.0209196	3678.17	0.0210392	3678.17	0.0211432	3678.17	0.0215488	3678.17	0.0239	3678.17	0.0228227	3678.17	0.0210298	3678.17	0.0229384	3678.17	0.0221828
3676.24	0.0111243	3676.24	0.0117667	3676.24	0.0119936	3676.24	0.0115536	3676.24	0.0115677	3676.24	0.0133936	3676.24	0.0141704	3676.24	0.0146986	3676.24	0.0090542	3676.24	0.00793133	3676.24	0.0164383	3676.24	0.0165516	3676.24	0.0162899	3676.24	0.0166757	3676.24	0.0165516	3676.24	0.0231007	3676.24	0.0217026	3676.24	0.0218376	3676.24	0.0218731	3676.24	0.0222366	3676.24	0.0243	3676.24	0.0234861	3676.24	0.0216207	3676.24	0.0239356	3676.24	0.0229751
3674.32	0.0115374	3674.32	0.0120205	3674.32	0.0123177	3674.32	0.0119086	3674.32	0.0119107	3674.32	0.0138513	3674.32	0.0146847	3674.32	0.0152171	3674.32	0.00931126	3674.32	0.00808909	3674.32	0.0169923	3674.32	0.0170885	3674.32	0.0168534	3674.32	0.0171836	3674.32	0.0170885	3674.32	0.0239496	3674.32	0.0225371	3674.32	0.0225896	3674.32	0.0225934	3674.32	0.0229431	3674.32	0.0251	3674.32	0.0240558	3674.32	0.0222514	3674.32	0.0246709	3674.32	0.0236555
3672.39	0.0119517	3672.39	0.0123467	3672.39	0.0126966	3672.39	0.012317	3672.39	0.0122906	3672.39	0.0144266	3672.39	0.0153239	3672.39	0.0157991	3672.39	0.00965011	3672.39	0.00836021	3672.39	0.017514	3672.39	0.0177323	3672.39	0.0175473	3672.39	0.0177312	3672.39	0.0177323	3672.39	0.0248486	3672.39	0.0232863	3672.39	0.0234082	3672.39	0.0233828	3672.39	0.0237888	3672.39	0.0262	3672.39	0.0247961	3672.39	0.0231753	3672.39	0.0253574	3672.39	0.0245397
3670.46	0.0123741	3670.46	0.0128217	3670.46	0.0131763	3670.46	0.0128467	3670.46	0.0127598	3670.46	0.0149652	3670.46	0.0159887	3670.46	0.0164126	3670.46	0.0100401	3670.46	0.0087548	3670.46	0.0180621	3670.46	0.0184903	3670.46	0.0183262	3670.46	0.0183563	3670.46	0.0184903	3670.46	0.0257069	3670.46	0.0239719	3670.46	0.024263	3670.46	0.0241866	3670.46	0.0246753	3670.46	0.0275	3670.46	0.0259801	3670.46	0.0243303	3670.46	0.0262851	3670.46	0.0257522
3668.53	0.0128442	3668.53	0.013403	3668.53	0.0136881	3668.53	0.0133923	3668.53	0.0132817	3668.53	0.0155372	3668.53	0.0166347	3668.53	0.0170446	3668.53	0.0104804	3668.53	0.00917628	3668.53	0.0186689	3668.53	0.019245	3668.53	0.0191013	3668.53	0.0190808	3668.53	0.019245	3668.53	0.0263681	3668.53	0.0246553	3668.53	0.0250241	3668.53	0.0249439	3668.53	0.025418	3668.53	0.0286	3668.53	0.0272325	3668.53	0.0254786	3668.53	0.0273985	3668.53	0.0269408
3666.6	0.013384	3666.6	0.0139691	3666.6	0.014249	3666.6	0.0139081	3666.6	0.0138248	3666.6	0.0162357	3666.6	0.0172662	3666.6	0.0177413	3666.6	0.0109615	3666.6	0.00953927	3666.6	0.0193335	3666.6	0.0199398	3666.6	0.0197961	3666.6	0.0198967	3666.6	0.0199398	3666.6	0.0269073	3666.6	0.0253283	3666.6	0.0256536	3666.6	0.0256216	3666.6	0.0260315	3666.6	0.0295	3666.6	0.0281558	3666.6	0.0264957	3666.6	0.0286091	3666.6	0.0280245
3664.67	0.0139756	3664.67	0.0145117	3664.67	0.0148609	3664.67	0.0144293	3664.67	0.014387	3664.67	0.0170567	3664.67	0.0179921	3664.67	0.0185948	3664.67	0.0114721	3664.67	0.00988411	3664.67	0.0201158	3664.67	0.0206182	3664.67	0.0204909	3664.67	0.0207734	3664.67	0.0206182	3664.67	0.0275529	3664.67	0.0260053	3664.67	0.0262235	3664.67	0.026233	3664.67	0.0267323	3664.67	0.0304	3664.67	0.0291272	3664.67	0.0275345	3664.67	0.0298109	3664.67	0.0292167
3662.74	0.0145881	3662.74	0.0151307	3662.74	0.0154939	3662.74	0.0150378	3662.74	0.0149891	3662.74	0.0179437	3662.74	0.0188491	3662.74	0.0195933	3662.74	0.0120315	3662.74	0.0103843	3662.74	0.0210106	3662.74	0.0213994	3662.74	0.0213593	3662.74	0.0217202	3662.74	0.0213994	3662.74	0.0284259	3662.74	0.026826	3662.74	0.026902	3662.74	0.0269241	3662.74	0.0276329	3662.74	0.0315	3662.74	0.0303424	3662.74	0.0286554	3662.74	0.030793	3662.74	0.0303281
3660.81	0.0152298	3660.81	0.0158123	3660.81	0.0161462	3660.81	0.0157186	3660.81	0.015612	3660.81	0.0187929	3660.81	0.0197708	3660.81	0.0206186	3660.81	0.012653	3660.81	0.0109848	3660.81	0.0219587	3660.81	0.0223501	3660.81	0.0223945	3660.81	0.0227199	3660.81	0.0223501	3660.81	0.0294733	3660.81	0.0278108	3660.81	0.027817	3660.81	0.027813	3660.81	0.028621	3660.81	0.0327	3660.81	0.0314971	3660.81	0.0297372	3660.81	0.031759	3660.81	0.0313028
3658.89	0.0159113	3658.89	0.0165045	3658.89	0.0168383	3658.89	0.0164312	3658.89	0.0162523	3658.89	0.0196479	3658.89	0.0207026	3658.89	0.0216144	3658.89	0.0132683	3658.89	0.0114716	3658.89	0.022927	3658.89	0.023417	3658.89	0.0234269	3658.89	0.0237131	3658.89	0.023417	3658.89	0.0306341	3658.89	0.0288319	3658.89	0.0289304	3658.89	0.0288339	3658.89	0.0296196	3658.89	0.034	3658.89	0.0326543	3658.89	0.0308772	3658.89	0.0329319	3658.89	0.0323773
3656.96	0.0166239	3656.96	0.0172449	3656.96	0.0175501	3656.96	0.0171632	3656.96	0.0169803	3656.96	0.0205721	3656.96	0.021693	3656.96	0.022617	3656.96	0.0138417	3656.96	0.0118993	3656.96	0.0239439	3656.96	0.0244892	3656.96	0.0244376	3656.96	0.0246664	3656.96	0.0244892	3656.96	0.0318763	3656.96	0.0298512	3656.96	0.0300612	3656.96	0.0300059	3656.96	0.0306859	3656.96	0.0353	3656.96	0.0339421	3656.96	0.0322899	3656.96	0.0341643	3656.96	0.0335738
3655.03	0.0173465	3655.03	0.0180367	3655.03	0.0183113	3655.03	0.0179452	3655.03	0.0177819	3655.03	0.0215197	3655.03	0.0227252	3655.03	0.0236679	3655.03	0.0144605	3655.03	0.0124431	3655.03	0.0250136	3655.03	0.0255411	3655.03	0.0254853	3655.03	0.0256044	3655.03	0.0255411	3655.03	0.033191	3655.03	0.030946	3655.03	0.0312003	3655.03	0.0312753	3655.03	0.0318143	3655.03	0.0365	3655.03	0.0352039	3655.03	0.033958	3655.03	0.0353536	3655.03	0.0348219
3653.1	0.0180997	3653.1	0.0188415	3653.1	0.019105	3653.1	0.0187403	3653.1	0.0185772	3653.1	0.0224482	3653.1	0.0237689	3653.1	0.0247697	3653.1	0.015151	3653.1	0.0130224	3653.1	0.0260562	3653.1	0.0265998	3653.1	0.0265839	3653.1	0.0266362	3653.1	0.0265998	3653.1	0.0345201	3653.1	0.0321529	3653.1	0.0323884	3653.1	0.0325015	3653.1	0.032955	3653.1	0.0377	3653.1	0.0364979	3653.1	0.0354879	3653.1	0.0366826	3653.1	0.0361508
3651.17	0.018847	3651.17	0.0196177	3651.17	0.0198823	3651.17	0.0195071	3651.17	0.0193546	3651.17	0.0233755	3651.17	0.0248145	3651.17	0.0258931	3651.17	0.0158475	3651.17	0.0135837	3651.17	0.027075	3651.17	0.0277181	3651.17	0.0276959	3651.17	0.027812	3651.17	0.0277181	3651.17	0.0358017	3651.17	0.0333789	3651.17	0.0336115	3651.17	0.0336474	3651.17	0.0340978	3651.17	0.039	3651.17	0.0379705	3651.17	0.0366936	3651.17	0.0382359	3651.17	0.037503
3649.24	0.0195133	3649.24	0.0203719	3649.24	0.0205997	3649.24	0.0202427	3649.24	0.0200609	3649.24	0.0243122	3649.24	0.0258216	3649.24	0.0270276	3649.24	0.0164571	3649.24	0.0141236	3649.24	0.0281596	3649.24	0.0288495	3649.24	0.0287695	3649.24	0.0289762	3649.24	0.0288495	3649.24	0.0370313	3649.24	0.0344786	3649.24	0.0347499	3649.24	0.0347515	3649.24	0.0351919	3649.24	0.0404	3649.24	0.0395012	3649.24	0.0378633	3649.24	0.0398112	3649.24	0.0388439
3647.31	0.0201998	3647.31	0.0211432	3647.31	0.0212907	3647.31	0.0209727	3647.31	0.0207783	3647.31	0.0252542	3647.31	0.026784	3647.31	0.0281506	3647.31	0.0169894	3647.31	0.0146799	3647.31	0.0293229	3647.31	0.0299574	3647.31	0.0298091	3647.31	0.0300678	3647.31	0.0299574	3647.31	0.0382565	3647.31	0.0354977	3647.31	0.0357832	3647.31	0.0358101	3647.31	0.0362503	3647.31	0.0418	3647.31	0.0410032	3647.31	0.0391191	3647.31	0.0412984	3647.31	0.0402397
3645.38	0.0210528	3645.38	0.0219637	3645.38	0.0220833	3645.38	0.0218182	3645.38	0.0216514	3645.38	0.0263277	3645.38	0.0278243	3645.38	0.029316	3645.38	0.0176196	3645.38	0.0153034	3645.38	0.0305867	3645.38	0.0311661	3645.38	0.0309088	3645.38	0.0312061	3645.38	0.0311661	3645.38	0.0395383	3645.38	0.0366559	3645.38	0.0368535	3645.38	0.03697	3645.38	0.0374005	3645.38	0.0431	3645.38	0.0425262	3645.38	0.0404445	3645.38	0.0427541	3645.38	0.0417516
3643.45	0.0220098	3643.45	0.0228233	3643.45	0.0230648	3643.45	0.0227667	3643.45	0.022641	3643.45	0.0276235	3643.45	0.0291279	3643.45	0.0306664	3643.45	0.0184782	3643.45	0.0160184	3643.45	0.0319107	3643.45	0.0325836	3643.45	0.0322217	3643.45	0.032609	3643.45	0.0325836	3643.45	0.0408962	3643.45	0.0380043	3643.45	0.0381485	3643.45	0.038299	3643.45	0.0387183	3643.45	0.0443	3643.45	0.0439811	3643.45	0.0418671	3643.45	0.0441495	3643.45	0.0434223
3641.53	0.0230354	3641.53	0.0237498	3641.53	0.0241736	3641.53	0.0237569	3641.53	0.0236241	3641.53	0.0289892	3641.53	0.0306782	3641.53	0.0321801	3641.53	0.0194746	3641.53	0.0167571	3641.53	0.0333324	3641.53	0.0341291	3641.53	0.0337677	3641.53	0.0341908	3641.53	0.0341291	3641.53	0.0424119	3641.53	0.0394895	3641.53	0.0396092	3641.53	0.0397525	3641.53	0.0401886	3641.53	0.0458	3641.53	0.0454043	3641.53	0.0434301	3641.53	0.0455196	3641.53	0.0452401
3639.6	0.0242024	3639.6	0.0247941	3639.6	0.025289	3639.6	0.0248054	3639.6	0.0246336	3639.6	0.0303258	3639.6	0.0323275	3639.6	0.033797	3639.6	0.0205048	3639.6	0.0174919	3639.6	0.0348629	3639.6	0.0356797	3639.6	0.0354506	3639.6	0.0358176	3639.6	0.0356797	3639.6	0.0440492	3639.6	0.0409878	3639.6	0.0411517	3639.6	0.0412566	3639.6	0.041759	3639.6	0.0478	3639.6	0.0470656	3639.6	0.045073	3639.6	0.0469585	3639.6	0.0470259
3637.67	0.0253977	3637.67	0.0259594	3637.67	0.0263634	3637.67	0.0259327	3637.67	0.0257206	3637.67	0.0317063	3637.67	0.0339888	3637.67	0.0354954	3637.67	0.021575	3637.67	0.0183525	3637.67	0.0365235	3637.67	0.0372255	3637.67	0.037188	3637.67	0.0374949	3637.67	0.0372255	3637.67	0.0458051	3637.67	0.0425402	3637.67	0.0428123	3637.67	0.0428655	3637.67	0.0434782	3637.67	0.0498	3637.67	0.0490065	3637.67	0.0468635	3637.67	0.0486657	3637.67	0.0487475
3635.74	0.0265209	3635.74	0.0272184	3635.74	0.0274593	3635.74	0.0271498	3635.74	0.0268949	3635.74	0.0332053	3635.74	0.0356986	3635.74	0.0372545	3635.74	0.0226769	3635.74	0.0193092	3635.74	0.0382878	3635.74	0.0388937	3635.74	0.0389462	3635.74	0.0391931	3635.74	0.0388937	3635.74	0.0477089	3635.74	0.0442485	3635.74	0.0445938	3635.74	0.0446526	3635.74	0.0453218	3635.74	0.0516	3635.74	0.0509332	3635.74	0.0487882	3635.74	0.0507515	3635.74	0.0505421
3633.81	0.0277257	3633.81	0.0284997	3633.81	0.0287275	3633.81	0.0284458	3633.81	0.0282186	3633.81	0.0347869	3633.81	0.0374488	3633.81	0.039071	3633.81	0.0237683	3633.81	0.020242	3633.81	0.0400831	3633.81	0.0407407	3633.81	0.040732	3633.81	0.0409171	3633.81	0.0407407	3633.81	0.0497787	3633.81	0.0461063	3633.81	0.0464639	3633.81	0.046582	3633.81	0.0471958	3633.81	0.0532	3633.81	0.052729	3633.81	0.0507459	3633.81	0.0528762	3633.81	0.0524457
3631.88	0.0290628	3631.88	0.029817	3631.88	0.0302124	3631.88	0.0298629	3631.88	0.0296401	3631.88	0.0364161	3631.88	0.0392367	3631.88	0.0410132	3631.88	0.0249038	3631.88	0.021111	3631.88	0.0419526	3631.88	0.04274	3631.88	0.0425911	3631.88	0.0427611	3631.88	0.04274	3631.88	0.0520952	3631.88	0.0481302	3631.88	0.048489	3631.88	0.0486292	3631.88	0.0491799	3631.88	0.055	3631.88	0.0545185	3631.88	0.052758	3631.88	0.0548855	3631.88	0.054447
3629.95	0.0304223	3629.95	0.0312512	3629.95	0.0316968	3629.95	0.0313234	3629.95	0.0310141	3629.95	0.038189	3629.95	0.0411179	3629.95	0.0431126	3629.95	0.0261757	3629.95	0.0220531	3629.95	0.0439954	3629.95	0.0448571	3629.95	0.0446428	3629.95	0.0448793	3629.95	0.0448571	3629.95	0.0546537	3629.95	0.0504026	3629.95	0.0507214	3629.95	0.0508701	3629.95	0.0514384	3629.95	0.0572	3629.95	0.0565916	3629.95	0.0549475	3629.95	0.0570705	3629.95	0.0566136
3628.02	0.0318558	3628.02	0.0327958	3628.02	0.0331637	3628.02	0.032819	3628.02	0.0324158	3628.02	0.0401618	3628.02	0.0432001	3628.02	0.0454083	3628.02	0.0275768	3628.02	0.0230947	3628.02	0.0462758	3628.02	0.0471787	3628.02	0.0469528	3628.02	0.04726	3628.02	0.0471787	3628.02	0.057405	3628.02	0.0528681	3628.02	0.0531713	3628.02	0.0533815	3628.02	0.0539391	3628.02	0.0598	3628.02	0.0590801	3628.02	0.0572454	3628.02	0.0594946	3628.02	0.0589979
3626.1	0.0334539	3626.1	0.0344469	3626.1	0.0348081	3626.1	0.0344764	3626.1	0.0340752	3626.1	0.0422742	3626.1	0.0455967	3626.1	0.0479494	3626.1	0.0291362	3626.1	0.0242256	3626.1	0.0487838	3626.1	0.0497474	3626.1	0.0494924	3626.1	0.0498504	3626.1	0.0497474	3626.1	0.0603221	3626.1	0.0555018	3626.1	0.0558881	3626.1	0.0560652	3626.1	0.0566579	3626.1	0.0625	3626.1	0.061975	3626.1	0.0597599	3626.1	0.0621173	3626.1	0.0615966
3624.17	0.0352575	3624.17	0.0362911	3624.17	0.0367392	3624.17	0.0363705	3624.17	0.0360654	3624.17	0.0445977	3624.17	0.04833	3624.17	0.0507937	3624.17	0.0308624	3624.17	0.0254717	3624.17	0.0515868	3624.17	0.0525904	3624.17	0.052296	3624.17	0.0527032	3624.17	0.0525904	3624.17	0.0635295	3624.17	0.0583654	3624.17	0.0588955	3624.17	0.0589609	3624.17	0.0596626	3624.17	0.0653	3624.17	0.0651233	3624.17	0.0627286	3624.17	0.0650174	3624.17	0.0645611
3622.24	0.037335	3622.24	0.0384098	3622.24	0.0389325	3622.24	0.038503	3622.24	0.0382903	3622.24	0.047271	3622.24	0.0514568	3622.24	0.0540463	3622.24	0.0328203	3622.24	0.0269194	3622.24	0.0547323	3622.24	0.055814	3622.24	0.0554695	3622.24	0.0559481	3622.24	0.055814	3622.24	0.0671309	3622.24	0.0616366	3622.24	0.0621398	3622.24	0.0622158	3622.24	0.0629723	3622.24	0.0684	3622.24	0.0683293	3622.24	0.066057	3622.24	0.0681798	3622.24	0.0678461
3620.31	0.0397699	3620.31	0.0408561	3620.31	0.041356	3620.31	0.0409134	3620.31	0.0407344	3620.31	0.0504081	3620.31	0.0550772	3620.31	0.0578883	3620.31	0.035149	3620.31	0.0286909	3620.31	0.0583599	3620.31	0.0595422	3620.31	0.0591544	3620.31	0.0596493	3620.31	0.0595422	3620.31	0.07117	3620.31	0.0654457	3620.31	0.0657507	3620.31	0.0659464	3620.31	0.0666942	3620.31	0.0718	3620.31	0.0715828	3620.31	0.0695915	3620.31	0.0715526	3620.31	0.0712184
3618.38	0.042539	3618.38	0.0436342	3618.38	0.0440361	3618.38	0.0436105	3618.38	0.0434252	3618.38	0.0540456	3618.38	0.0592463	3618.38	0.0624011	3618.38	0.0379384	3618.38	0.0308167	3618.38	0.0625171	3618.38	0.0637827	3618.38	0.0634216	3618.38	0.0638316	3618.38	0.0637827	3618.38	0.0756587	3618.38	0.0697173	3618.38	0.0699271	3618.38	0.0701403	3618.38	0.0709085	3618.38	0.0754	3618.38	0.0749488	3618.38	0.0733245	3618.38	0.0751744	3618.38	0.0747209
3616.45	0.0455629	3616.45	0.0466966	3616.45	0.0470269	3616.45	0.0466677	3616.45	0.0464148	3616.45	0.0581407	3616.45	0.0639409	3616.45	0.0674839	3616.45	0.0410763	3616.45	0.0331633	3616.45	0.0671724	3616.45	0.0684698	3616.45	0.0681411	3616.45	0.0684405	3616.45	0.0684698	3616.45	0.0805943	3616.45	0.0742118	3616.45	0.0745811	3616.45	0.074734	3616.45	0.0754757	3616.45	0.079	3616.45	0.0785488	3616.45	0.0772981	3616.45	0.0790308	3616.45	0.0785587
3614.52	0.0488041	3614.52	0.0499862	3614.52	0.050257	3614.52	0.050007	3614.52	0.0496834	3614.52	0.0625474	3614.52	0.0690473	3614.52	0.0729899	3614.52	0.0444725	3614.52	0.0355959	3614.52	0.0721529	3614.52	0.0735077	3614.52	0.0731427	3614.52	0.0733684	3614.52	0.0735077	3614.52	0.0858105	3614.52	0.0788544	3614.52	0.0793673	3614.52	0.0795451	3614.52	0.080217	3614.52	0.0828	3614.52	0.0824191	3614.52	0.08146	3614.52	0.0830233	3614.52	0.0826448
3612.59	0.0521173	3612.59	0.0533771	3612.59	0.0535681	3612.59	0.0534121	3612.59	0.0530263	3612.59	0.0671267	3612.59	0.0743901	3612.59	0.0787437	3612.59	0.0480087	3612.59	0.0380985	3612.59	0.0772602	3612.59	0.0787235	3612.59	0.0782965	3612.59	0.0784989	3612.59	0.0787235	3612.59	0.0909617	3612.59	0.0835142	3612.59	0.0840884	3612.59	0.0843267	3612.59	0.0849649	3612.59	0.0865	3612.59	0.0862636	3612.59	0.0853979	3612.59	0.0868397	3612.59	0.0866117
3610.67	0.0553471	3610.67	0.056718	3610.67	0.0568452	3610.67	0.0567066	3610.67	0.0562972	3610.67	0.0717019	3610.67	0.0797422	3610.67	0.0844797	3610.67	0.0515562	3610.67	0.0406854	3610.67	0.0822716	3610.67	0.0838497	3610.67	0.0834275	3610.67	0.0836378	3610.67	0.0838497	3610.67	0.095778	3610.67	0.0878916	3610.67	0.0885619	3610.67	0.0888169	3610.67	0.0894713	3610.67	0.0898	3610.67	0.0897558	3610.67	0.0885984	3610.67	0.0901738	3610.67	0.0900379
3608.74	0.0584895	3608.74	0.0599157	3608.74	0.0600547	3608.74	0.0598355	3608.74	0.059443	3608.74	0.0760615	3608.74	0.0848502	3608.74	0.0899107	3608.74	0.0549614	3608.74	0.0432318	3608.74	0.0870625	3608.74	0.088649	3608.74	0.0882829	3608.74	0.0885227	3608.74	0.088649	3608.74	0.100148	3608.74	0.0918517	3608.74	0.0926618	3608.74	0.092814	3608.74	0.0935249	3608.74	0.0925	3608.74	0.0930298	3608.74	0.091248	3608.74	0.0931344	3608.74	0.0928395
3606.81	0.0614814	3606.81	0.0628889	3606.81	0.0631733	3606.81	0.0627356	3606.81	0.0623948	3606.81	0.0800565	3606.81	0.0895751	3606.81	0.0949549	3606.81	0.0581906	3606.81	0.0456349	3606.81	0.0915238	3606.81	0.0930316	3606.81	0.0927634	3606.81	0.0930225	3606.81	0.0930316	3606.81	0.10408	3606.81	0.0954598	3606.81	0.0963552	3606.81	0.0963448	3606.81	0.097156	3606.81	0.0951	3606.81	0.0961636	3606.81	0.0939402	3606.81	0.0959573	3606.81	0.0954676
3604.88	0.0641493	3604.88	0.0655825	3604.88	0.0659936	3604.88	0.0654421	3604.88	0.0650676	3604.88	0.0836989	3604.88	0.0938811	3604.88	0.0996106	3604.88	0.0611751	3604.88	0.047831	3604.88	0.0955007	3604.88	0.0970014	3604.88	0.0968361	3604.88	0.0971422	3604.88	0.0970014	3604.88	0.107533	3604.88	0.0986896	3604.88	0.0995844	3604.88	0.0995314	3604.88	0.100388	3604.88	0.0978	3604.88	0.0985652	3604.88	0.096518	3604.88	0.0983382	3604.88	0.098064
3602.95	0.066518	3602.95	0.0680412	3602.95	0.068439	3602.95	0.0680052	3602.95	0.0675223	3602.95	0.0870326	3602.95	0.0977702	3602.95	0.103831	3602.95	0.0638456	3602.95	0.0498046	3602.95	0.0990068	3602.95	0.100612	3602.95	0.100473	3602.95	0.100868	3602.95	0.100612	3602.95	0.110492	3602.95	0.101528	3602.95	0.102259	3602.95	0.10235	3602.95	0.10317	3602.95	0.1	3602.95	0.100114	3602.95	0.0984931	3602.95	0.100114	3602.95	0.100269
3601.02	0.0687821	3601.02	0.0703331	3601.02	0.0706976	3601.02	0.0704561	3601.02	0.0698902	3601.02	0.0902205	3601.02	0.1014	3601.02	0.107784	3601.02	0.0663705	3601.02	0.0516297	3601.02	0.102282	3601.02	0.104028	3601.02	0.103843	3601.02	0.10432	3601.02	0.104028	3601.02	0.113086	3601.02	0.104018	3601.02	0.104581	3601.02	0.104779	3601.02	0.105557	3601.02	0.102	3601.02	0.101763	3601.02	0.100172	3601.02	0.102106	3601.02	0.102233
3599.09	0.0711002	3599.09	0.0725555	3599.09	0.0729841	3599.09	0.0728117	3599.09	0.0722017	3599.09	0.0934881	3599.09	0.105083	3599.09	0.111739	3599.09	0.0689576	3599.09	0.0534367	3599.09	0.105601	3599.09	0.107453	3599.09	0.107179	3599.09	0.107689	3599.09	0.107453	3599.09	0.115534	3599.09	0.106325	3599.09	0.106878	3599.09	0.107051	3599.09	0.107838	3599.09	0.104	3599.09	0.104042	3599.09	0.102135	3599.09	0.104564	3599.09	0.104335
3597.16	0.0734583	3597.16	0.0748379	3597.16	0.0753794	3597.16	0.075191	3597.16	0.0745867	3597.16	0.0968582	3597.16	0.108923	3597.16	0.115848	3597.16	0.0715875	3597.16	0.0552918	3597.16	0.109068	3597.16	0.110944	3597.16	0.110597	3597.16	0.111121	3597.16	0.110944	3597.16	0.118022	3597.16	0.108586	3597.16	0.109213	3597.16	0.109355	3597.16	0.110143	3597.16	0.106	3597.16	0.106441	3597.16	0.10448	3597.16	0.106836	3597.16	0.106489
3595.24	0.0758733	3595.24	0.0772968	3595.24	0.0778383	3595.24	0.077619	3595.24	0.0770744	3595.24	0.10025	3595.24	0.112885	3595.24	0.120107	3595.24	0.0742168	3595.24	0.0571781	3595.24	0.112647	3595.24	0.114524	3595.24	0.114164	3595.24	0.114611	3595.24	0.114524	3595.24	0.120581	3595.24	0.110814	3595.24	0.11155	3595.24	0.111709	3595.24	0.112455	3595.24	0.109	3595.24	0.108465	3595.24	0.1068	3595.24	0.108757	3595.24	0.108478
3593.31	0.0784069	3593.31	0.0799004	3593.31	0.0803174	3593.31	0.0801065	3593.31	0.0795643	3593.31	0.103709	3593.31	0.116948	3593.31	0.12453	3593.31	0.0769015	3593.31	0.0590844	3593.31	0.116325	3593.31	0.118215	3593.31	0.117855	3593.31	0.118227	3593.31	0.118215	3593.31	0.123171	3593.31	0.113054	3593.31	0.113893	3593.31	0.114082	3593.31	0.114872	3593.31	0.11	3593.31	0.110249	3593.31	0.108638	3593.31	0.110748	3593.31	0.110406
3591.38	0.0810284	3591.38	0.0825748	3591.38	0.082857	3591.38	0.0826551	3591.38	0.0821126	3591.38	0.107257	3591.38	0.12112	3591.38	0.129007	3591.38	0.0796954	3591.38	0.0610168	3591.38	0.120123	3591.38	0.121976	3591.38	0.121578	3591.38	0.122015	3591.38	0.121976	3591.38	0.125805	3591.38	0.115465	3591.38	0.11631	3591.38	0.116517	3591.38	0.117419	3591.38	0.112	3591.38	0.11214	3591.38	0.110231	3591.38	0.112881	3591.38	0.112443
3589.45	0.0835778	3589.45	0.0851288	3589.45	0.0853992	3589.45	0.0852384	3589.45	0.0846963	3589.45	0.110878	3589.45	0.125413	3589.45	0.133561	3589.45	0.0825629	3589.45	0.0630646	3589.45	0.124026	3589.45	0.125834	3589.45	0.125378	3589.45	0.125859	3589.45	0.125834	3589.45	0.128603	3589.45	0.118088	3589.45	0.118884	3589.45	0.119187	3589.45	0.120076	3589.45	0.113	3589.45	0.114092	3589.45	0.111955	3589.45	0.114767	3589.45	0.114423
3587.52	0.086025	3587.52	0.0875151	3587.52	0.0879382	3587.52	0.0877657	3587.52	0.0872031	3587.52	0.11453	3587.52	0.129793	3587.52	0.138209	3587.52	0.0854553	3587.52	0.0652477	3587.52	0.127937	3587.52	0.129825	3587.52	0.129299	3587.52	0.129752	3587.52	0.129825	3587.52	0.131597	3587.52	0.120858	3587.52	0.121603	3587.52	0.12202	3587.52	0.122847	3587.52	0.115	3587.52	0.115904	3587.52	0.113677	3587.52	0.11626	3587.52	0.11621
3585.59	0.0884459	3585.59	0.0899669	3585.59	0.0905578	3585.59	0.0902287	3585.59	0.0896741	3585.59	0.118206	3585.59	0.134114	3585.59	0.142858	3585.59	0.0883024	3585.59	0.0674225	3585.59	0.131752	3585.59	0.133849	3585.59	0.133241	3585.59	0.133689	3585.59	0.133849	3585.59	0.134625	3585.59	0.12365	3585.59	0.124381	3585.59	0.124777	3585.59	0.125639	3585.59	0.117	3585.59	0.117774	3585.59	0.115299	3585.59	0.117565	3585.59	0.117737
3583.66	0.0909158	3583.66	0.0925919	3583.66	0.0931574	3583.66	0.0927352	3583.66	0.0922028	3583.66	0.121849	3583.66	0.138259	3583.66	0.147337	3583.66	0.0910593	3583.66	0.0694531	3583.66	0.135469	3583.66	0.137704	3583.66	0.137071	3583.66	0.137594	3583.66	0.137704	3583.66	0.137493	3583.66	0.126321	3583.66	0.127061	3583.66	0.127358	3583.66	0.128273	3583.66	0.119	3583.66	0.119778	3583.66	0.116949	3583.66	0.118896	3583.66	0.119077
3581.73	0.0933822	3581.73	0.0952111	3581.73	0.0956015	3581.73	0.0953347	3581.73	0.094751	3581.73	0.125341	3581.73	0.142262	3581.73	0.151588	3581.73	0.0937731	3581.73	0.0713299	3581.73	0.139047	3581.73	0.141319	3581.73	0.140723	3581.73	0.141367	3581.73	0.141319	3581.73	0.140152	3581.73	0.128775	3581.73	0.129507	3581.73	0.129779	3581.73	0.130647	3581.73	0.12	3581.73	0.121505	3581.73	0.118771	3581.73	0.12039	3581.73	0.120577
3579.81	0.0957475	3579.81	0.0976704	3579.81	0.0979156	3579.81	0.0979113	3579.81	0.0971311	3579.81	0.128579	3579.81	0.146121	3579.81	0.155582	3579.81	0.0964695	3579.81	0.0731518	3579.81	0.14248	3579.81	0.144752	3579.81	0.144187	3579.81	0.144901	3579.81	0.144752	3579.81	0.142603	3579.81	0.131029	3579.81	0.131731	3579.81	0.131994	3579.81	0.132855	3579.81	0.121	3579.81	0.122812	3579.81	0.120607	3579.81	0.122076	3579.81	0.122392
3577.88	0.0979012	3577.88	0.0998867	3577.88	0.100074	3577.88	0.100176	3577.88	0.0992544	3577.88	0.131511	3577.88	0.14971	3577.88	0.15931	3577.88	0.0990654	3577.88	0.0749367	3577.88	0.145698	3577.88	0.147994	3577.88	0.147449	3577.88	0.148035	3577.88	0.147994	3577.88	0.144826	3577.88	0.133085	3577.88	0.133746	3577.88	0.133987	3577.88	0.134947	3577.88	0.123	3577.88	0.123839	3577.88	0.121996	3577.88	0.123671	3577.88	0.124015
3575.95	0.099747	3575.95	0.101768	3575.95	0.101988	3575.95	0.101983	3575.95	0.101126	3575.95	0.134106	3575.95	0.152908	3575.95	0.162676	3575.95	0.101419	3575.95	0.0765987	3575.95	0.148624	3575.95	0.150855	3575.95	0.15034	3575.95	0.150706	3575.95	0.150855	3575.95	0.146775	3575.95	0.134866	3575.95	0.135513	3575.95	0.13579	3575.95	0.136775	3575.95	0.124	3575.95	0.124672	3575.95	0.122844	3575.95	0.124959	3575.95	0.124991
3574.02	0.101326	3574.02	0.103282	3574.02	0.103632	3574.02	0.103417	3574.02	0.102776	3574.02	0.136331	3574.02	0.155629	3574.02	0.165588	3574.02	0.103476	3574.02	0.0780533	3574.02	0.151138	3574.02	0.153287	3574.02	0.152782	3574.02	0.15303	3574.02	0.153287	3574.02	0.148377	3574.02	0.136358	3574.02	0.13704	3574.02	0.137389	3574.02	0.138344	3574.02	0.125	3574.02	0.125318	3574.02	0.123502	3574.02	0.125848	3574.02	0.125465
3572.09	0.102762	3572.09	0.104625	3572.09	0.105014	3572.09	0.104709	3572.09	0.104208	3572.09	0.138199	3572.09	0.157876	3572.09	0.167997	3572.09	0.105223	3572.09	0.0793234	3572.09	0.153192	3572.09	0.155336	3572.09	0.154849	3572.09	0.15506	3572.09	0.155336	3572.09	0.14959	3572.09	0.13753	3572.09	0.13829	3572.09	0.138634	3572.09	0.139628	3572.09	0.125	3572.09	0.125717	3572.09	0.123857	3572.09	0.126172	3572.09	0.12557
3570.16	0.104003	3570.16	0.105881	3570.16	0.10619	3570.16	0.105886	3570.16	0.10539	3570.16	0.139865	3570.16	0.159751	3570.16	0.169997	3570.16	0.106663	3570.16	0.0804906	3570.16	0.154818	3570.16	0.15701	3570.16	0.156581	3570.16	0.156836	3570.16	0.15701	3570.16	0.150454	3570.16	0.138413	3570.16	0.139257	3570.16	0.139541	3570.16	0.140503	3570.16	0.125	3570.16	0.125837	3570.16	0.123845	3570.16	0.125921	3570.16	0.125398
3568.23	0.104977	3568.23	0.106897	3568.23	0.107227	3568.23	0.106835	3568.23	0.106342	3568.23	0.141471	3568.23	0.161428	3568.23	0.17174	3568.23	0.107982	3568.23	0.0815419	3568.23	0.156173	3568.23	0.158417	3568.23	0.158058	3568.23	0.158405	3568.23	0.158417	3568.23	0.151147	3568.23	0.139182	3568.23	0.14	3568.23	0.14028	3568.23	0.141095	3568.23	0.125	3568.23	0.125703	3568.23	0.123732	3568.23	0.125507	3568.23	0.12526
3566.3	0.105699	3566.3	0.107572	3566.3	0.10805	3566.3	0.1076	3566.3	0.107051	3566.3	0.142874	3566.3	0.162928	3566.3	0.173213	3566.3	0.109219	3566.3	0.0824011	3566.3	0.157373	3566.3	0.159644	3566.3	0.15931	3566.3	0.159683	3566.3	0.159644	3566.3	0.151739	3566.3	0.139772	3566.3	0.140544	3566.3	0.140852	3566.3	0.141573	3566.3	0.125	3566.3	0.125366	3566.3	0.123515	3566.3	0.125081	3566.3	0.125023
3564.38	0.10618	3564.38	0.108039	3564.38	0.108596	3564.38	0.108247	3564.38	0.107597	3564.38	0.143816	3564.38	0.163929	3564.38	0.174237	3564.38	0.110173	3564.38	0.0829547	3564.38	0.158181	3564.38	0.160577	3564.38	0.160217	3564.38	0.160511	3564.38	0.160577	3564.38	0.152167	3564.38	0.139967	3564.38	0.140851	3564.38	0.141197	3564.38	0.141858	3564.38	0.124	3564.38	0.124647	3564.38	0.122793	3564.38	0.12428	3564.38	0.124284
3562.45	0.106464	3562.45	0.108362	3562.45	0.108857	3562.45	0.108656	3562.45	0.107973	3562.45	0.144123	3562.45	0.164276	3562.45	0.174704	3562.45	0.110668	3562.45	0.0832162	3562.45	0.158418	3562.45	0.16097	3562.45	0.160534	3562.45	0.160843	3562.45	0.16097	3562.45	0.152372	3562.45	0.139879	3562.45	0.140882	3562.45	0.141334	3562.45	0.141875	3562.45	0.123	3562.45	0.123242	3562.45	0.121367	3562.45	0.123119	3562.45	0.12305
3560.52	0.106412	3560.52	0.108323	3560.52	0.108735	3560.52	0.108687	3560.52	0.107946	3560.52	0.14383	3560.52	0.163966	3560.52	0.174448	3560.52	0.11061	3560.52	0.083223	3560.52	0.158058	3560.52	0.160606	3560.52	0.160048	3560.52	0.160619	3560.52	0.160606	3560.52	0.152247	3560.52	0.139711	3560.52	0.140586	3560.52	0.141154	3560.52	0.141652	3560.52	0.122	3560.52	0.121384	3560.52	0.119524	3560.52	0.121835	3560.52	0.121377
3558.59	0.105863	3558.59	0.107736	3558.59	0.108133	3558.59	0.108192	3558.59	0.107359	3558.59	0.142911	3558.59	0.162923	3558.59	0.173221	3558.59	0.109906	3558.59	0.0828067	3558.59	0.157033	3558.59	0.159398	3558.59	0.158782	3558.59	0.159568	3558.59	0.159398	3558.59	0.151664	3558.59	0.139244	3558.59	0.139953	3558.59	0.140485	3558.59	0.14116	3558.59	0.12	3558.59	0.119375	3558.59	0.117383	3558.59	0.119987	3558.59	0.119199
3556.66	0.104876	3556.66	0.106737	3556.66	0.107168	3556.66	0.107218	3556.66	0.106369	3556.66	0.141525	3556.66	0.161289	3556.66	0.17127	3556.66	0.108789	3556.66	0.0819705	3556.66	0.155507	3556.66	0.157736	3556.66	0.157183	3556.66	0.15788	3556.66	0.157736	3556.66	0.15071	3556.66	0.138424	3556.66	0.139122	3556.66	0.139459	3556.66	0.140379	3556.66	0.117	3556.66	0.117162	3556.66	0.115012	3556.66	0.117631	3556.66	0.116947
3554.73	0.103813	3554.73	0.105674	3554.73	0.106224	3554.73	0.10614	3554.73	0.105328	3554.73	0.140127	3554.73	0.159643	3554.73	0.169365	3554.73	0.107774	3554.73	0.0811663	3554.73	0.154052	3554.73	0.156228	3554.73	0.155796	3554.73	0.156209	3554.73	0.156228	3554.73	0.14974	3554.73	0.137624	3554.73	0.138381	3554.73	0.13856	3554.73	0.139553	3554.73	0.115	3554.73	0.114911	3554.73	0.112825	3554.73	0.115645	3554.73	0.115003
3552.8	0.103131	3552.8	0.104993	3552.8	0.10561	3552.8	0.105355	3552.8	0.104595	3552.8	0.139225	3552.8	0.158599	3552.8	0.168209	3552.8	0.107236	3552.8	0.0808232	3552.8	0.153236	3552.8	0.155342	3552.8	0.154941	3552.8	0.155122	3552.8	0.155342	3552.8	0.149033	3552.8	0.137144	3552.8	0.137916	3552.8	0.138056	3552.8	0.138993	3552.8	0.114	3552.8	0.113124	3552.8	0.111254	3552.8	0.114076	3552.8	0.113257
3550.87	0.103073	3550.87	0.104909	3550.87	0.10549	3550.87	0.105118	3550.87	0.104342	3550.87	0.139121	3550.87	0.158439	3550.87	0.168067	3550.87	0.107347	3550.87	0.0809566	3550.87	0.153186	3550.87	0.155284	3550.87	0.154747	3550.87	0.154898	3550.87	0.155284	3550.87	0.14869	3550.87	0.136918	3550.87	0.137632	3550.87	0.137825	3550.87	0.138743	3550.87	0.113	3550.87	0.112153	3550.87	0.110464	3550.87	0.112716	3550.87	0.111875
3548.95	0.103522	3548.95	0.10527	3548.95	0.105824	3548.95	0.105468	3548.95	0.104632	3548.95	0.139809	3548.95	0.159034	3548.95	0.168824	3548.95	0.107971	3548.95	0.0814101	3548.95	0.153674	3548.95	0.155889	3548.95	0.155272	3548.95	0.155444	3548.95	0.155889	3548.95	0.148537	3548.95	0.136718	3548.95	0.137371	3548.95	0.137682	3548.95	0.138523	3548.95	0.112	3548.95	0.111769	3548.95	0.110043	3548.95	0.111842	3548.95	0.111105
3547.02	0.104218	3547.02	0.1059	3547.02	0.106352	3547.02	0.106195	3547.02	0.105343	3547.02	0.140997	3547.02	0.160159	3547.02	0.170168	3547.02	0.108936	3547.02	0.0821077	3547.02	0.154506	3547.02	0.156808	3547.02	0.156282	3547.02	0.156413	3547.02	0.156808	3547.02	0.148273	3547.02	0.136387	3547.02	0.136978	3547.02	0.137416	3547.02	0.138147	3547.02	0.111	3547.02	0.111318	3547.02	0.109462	3547.02	0.111233	3547.02	0.110619
3545.09	0.105034	3545.09	0.106758	3545.09	0.10701	3545.09	0.107119	3545.09	0.10635	3545.09	0.142309	3545.09	0.161607	3545.09	0.171803	3545.09	0.110166	3545.09	0.0830331	3545.09	0.155563	3545.09	0.157833	3545.09	0.157439	3545.09	0.157601	3545.09	0.157833	3545.09	0.147763	3545.09	0.135866	3545.09	0.136442	3545.09	0.136824	3545.09	0.137706	3545.09	0.111	3545.09	0.110405	3545.09	0.109	3545.09	0.110523	3545.09	0.109948
3543.16	0.105863	3543.16	0.107695	3543.16	0.107847	3543.16	0.108044	3543.16	0.107389	3543.16	0.143577	3543.16	0.163029	3543.16	0.173295	3543.16	0.111411	3543.16	0.0840198	3543.16	0.156604	3543.16	0.158806	3543.16	0.158449	3543.16	0.158776	3543.16	0.158806	3543.16	0.147036	3543.16	0.13521	3543.16	0.135813	3543.16	0.136007	3543.16	0.137202	3543.16	0.11	3543.16	0.109234	3543.16	0.108883	3543.16	0.109854	3543.16	0.109198
3541.23	0.106509	3541.23	0.108437	3541.23	0.108611	3541.23	0.108649	3541.23	0.107993	3541.23	0.14458	3541.23	0.163991	3541.23	0.174251	3541.23	0.112318	3541.23	0.0847472	3541.23	0.157329	3541.23	0.159462	3541.23	0.159067	3541.23	0.159548	3541.23	0.159462	3541.23	0.146219	3541.23	0.134454	3541.23	0.135105	3541.23	0.135207	3541.23	0.136485	3541.23	0.109	3541.23	0.108261	3541.23	0.108516	3541.23	0.109293	3541.23	0.108707
3539.3	0.10676	3539.3	0.108688	3539.3	0.108937	3539.3	0.108827	3539.3	0.108076	3539.3	0.144966	3539.3	0.164258	3539.3	0.17449	3539.3	0.112743	3539.3	0.0850609	3539.3	0.157497	3539.3	0.159532	3539.3	0.159126	3539.3	0.159664	3539.3	0.159532	3539.3	0.145431	3539.3	0.133597	3539.3	0.1343	3539.3	0.134472	3539.3	0.135543	3539.3	0.109	3539.3	0.107534	3539.3	0.107551	3539.3	0.108596	3539.3	0.108142
3537.37	0.106507	3537.37	0.108281	3537.37	0.108697	3537.37	0.1086	3537.37	0.107717	3537.37	0.144548	3537.37	0.163711	3537.37	0.173879	3537.37	0.112652	3537.37	0.0849619	3537.37	0.157014	3537.37	0.158956	3537.37	0.158531	3537.37	0.159073	3537.37	0.158956	3537.37	0.144553	3537.37	0.132635	3537.37	0.13332	3537.37	0.133633	3537.37	0.134492	3537.37	0.108	3537.37	0.106652	3537.37	0.106049	3537.37	0.107437	3537.37	0.107013
3535.44	0.105716	3535.44	0.10736	3535.44	0.107917	3535.44	0.107824	3535.44	0.106898	3535.44	0.143385	3535.44	0.162305	3535.44	0.172331	3535.44	0.111968	3535.44	0.0845108	3535.44	0.155787	3535.44	0.157716	3535.44	0.157248	3535.44	0.157765	3535.44	0.157716	3535.44	0.143271	3535.44	0.131482	3535.44	0.132159	3535.44	0.132513	3535.44	0.133427	3535.44	0.106	3535.44	0.105188	3535.44	0.104104	3535.44	0.10571	3535.44	0.105424
3533.51	0.104364	3533.51	0.106066	3533.51	0.106554	3533.51	0.106387	3533.51	0.105609	3533.51	0.141516	3533.51	0.160064	3533.51	0.169846	3533.51	0.110612	3533.51	0.0836936	3533.51	0.153758	3533.51	0.155678	3533.51	0.155254	3533.51	0.155649	3533.51	0.155678	3533.51	0.141515	3533.51	0.130001	3533.51	0.130822	3533.51	0.131083	3533.51	0.132121	3533.51	0.103	3533.51	0.103157	3533.51	0.101923	3533.51	0.103446	3533.51	0.103498
3531.59	0.102495	3531.59	0.104343	3531.59	0.104715	3531.59	0.104437	3531.59	0.103875	3531.59	0.139044	3531.59	0.157088	3531.59	0.166615	3531.59	0.108717	3531.59	0.0824386	3531.59	0.151032	3531.59	0.152925	3531.59	0.152599	3531.59	0.152775	3531.59	0.152925	3531.59	0.139443	3531.59	0.128279	3531.59	0.129209	3531.59	0.129356	3531.59	0.130366	3531.59	0.101	3531.59	0.100885	3531.59	0.0996709	3531.59	0.101021	3531.59	0.101254
3529.66	0.100441	3529.66	0.102233	3529.66	0.102656	3529.66	0.102324	3529.66	0.101787	3529.66	0.13616	3529.66	0.153602	3529.66	0.162988	3529.66	0.106563	3529.66	0.0807602	3529.66	0.147888	3529.66	0.149707	3529.66	0.149471	3529.66	0.149497	3529.66	0.149707	3529.66	0.137235	3529.66	0.126459	3529.66	0.127346	3529.66	0.127481	3529.66	0.128324	3529.66	0.0988	3529.66	0.0987923	3529.66	0.0974436	3529.66	0.0990177	3529.66	0.0990941
3527.73	0.0984495	3527.73	0.100071	3527.73	0.100586	3527.73	0.100233	3527.73	0.0995794	3527.73	0.133176	3527.73	0.150077	3527.73	0.159243	3527.73	0.104299	3527.73	0.0789497	3527.73	0.144682	3527.73	0.146349	3527.73	0.146191	3527.73	0.146236	3527.73	0.146349	3527.73	0.13511	3527.73	0.124618	3527.73	0.125416	3527.73	0.125485	3527.73	0.126239	3527.73	0.0971	3527.73	0.0969671	3527.73	0.0952735	3527.73	0.0973008	3527.73	0.0970146
3525.8	0.0964356	3525.8	0.0980068	3525.8	0.0985479	3525.8	0.098171	3525.8	0.0974343	3525.8	0.130228	3525.8	0.146705	3525.8	0.155491	3525.8	0.102012	3525.8	0.0772118	3525.8	0.14154	3525.8	0.143211	3525.8	0.142955	3525.8	0.143105	3525.8	0.143211	3525.8	0.132976	3525.8	0.12268	3525.8	0.123396	3525.8	0.123354	3525.8	0.124133	3525.8	0.0952	3525.8	0.0949019	3525.8	0.0931983	3525.8	0.0953917	3525.8	0.0947644
3523.87	0.0943303	3523.87	0.0959711	3523.87	0.0964566	3523.87	0.0961522	3523.87	0.0953625	3523.87	0.127285	3523.87	0.143234	3523.87	0.151798	3523.87	0.0996967	3523.87	0.0755193	3523.87	0.138288	3523.87	0.140165	3523.87	0.139725	3523.87	0.139988	3523.87	0.140165	3523.87	0.130472	3523.87	0.120428	3523.87	0.121081	3523.87	0.121	3523.87	0.121811	3523.87	0.093	3523.87	0.0924032	3523.87	0.0910681	3523.87	0.0931298	3523.87	0.0923845
3521.94	0.0922359	3521.94	0.0938326	3521.94	0.0942459	3521.94	0.0940943	3521.94	0.0932809	3521.94	0.12426	3521.94	0.139655	3521.94	0.148123	3521.94	0.0973207	3521.94	0.0737791	3521.94	0.134855	3521.94	0.136848	3521.94	0.136383	3521.94	0.136702	3521.94	0.136848	3521.94	0.127518	3521.94	0.117728	3521.94	0.118359	3521.94	0.118352	3521.94	0.119145	3521.94	0.0906	3521.94	0.0899721	3521.94	0.0886652	3521.94	0.0904725	3521.94	0.0900385
3520.01	0.0900177	3520.01	0.0915638	3520.01	0.0919709	3520.01	0.0918316	3520.01	0.091045	3520.01	0.121087	3520.01	0.136176	3520.01	0.144339	3520.01	0.0949365	3520.01	0.0720392	3520.01	0.131341	3520.01	0.13321	3520.01	0.13288	3520.01	0.13318	3520.01	0.13321	3520.01	0.124172	3520.01	0.114644	3520.01	0.115255	3520.01	0.115351	3520.01	0.116122	3520.01	0.0884	3520.01	0.0878522	3520.01	0.0862801	3520.01	0.0878113	3520.01	0.0879471
3518.08	0.0876731	3518.08	0.0891887	3518.08	0.0896649	3518.08	0.0894096	3518.08	0.0886598	3518.08	0.117752	3518.08	0.132585	3518.08	0.140313	3518.08	0.0924427	3518.08	0.0702393	3518.08	0.127666	3518.08	0.129289	3518.08	0.129061	3518.08	0.129378	3518.08	0.129289	3518.08	0.120421	3518.08	0.111206	3518.08	0.111779	3518.08	0.111891	3518.08	0.11267	3518.08	0.0866	3518.08	0.0857599	3518.08	0.0841179	3518.08	0.0857765	3518.08	0.0860122
3516.16	0.0853482	3516.16	0.0868251	3516.16	0.0873177	3516.16	0.086984	3516.16	0.0863309	3516.16	0.114312	3516.16	0.128682	3516.16	0.135998	3516.16	0.0897072	3516.16	0.0682135	3516.16	0.123692	3516.16	0.125122	3516.16	0.124985	3516.16	0.125347	3516.16	0.125122	3516.16	0.116374	3516.16	0.107473	3516.16	0.10795	3516.16	0.108053	3516.16	0.108851	3516.16	0.085	3516.16	0.0838211	3516.16	0.0821294	3516.16	0.0842909	3516.16	0.0839383
3514.23	0.0831223	3514.23	0.0845396	3514.23	0.084962	3514.23	0.084702	3514.23	0.0841498	3514.23	0.110829	3514.23	0.124685	3514.23	0.131626	3514.23	0.0868913	3514.23	0.0660299	3514.23	0.119531	3514.23	0.120998	3514.23	0.120938	3514.23	0.121235	3514.23	0.120998	3514.23	0.112288	3514.23	0.103707	3514.23	0.104042	3514.23	0.104125	3514.23	0.104965	3514.23	0.0832	3514.23	0.0822941	3514.23	0.0805382	3514.23	0.0827703	3514.23	0.0820156
3512.3	0.0809368	3512.3	0.0823127	3512.3	0.0827583	3512.3	0.0825631	3512.3	0.0820821	3512.3	0.107519	3512.3	0.120935	3512.3	0.12757	3512.3	0.0842877	3512.3	0.0640127	3512.3	0.115683	3512.3	0.117256	3512.3	0.117135	3512.3	0.11734	3512.3	0.117256	3512.3	0.108536	3512.3	0.100169	3512.3	0.100431	3512.3	0.100508	3512.3	0.101306	3512.3	0.0815	3512.3	0.0808661	3512.3	0.0791831	3512.3	0.0809908	3512.3	0.0803731
3510.37	0.0788454	3510.37	0.0801922	3510.37	0.0807188	3510.37	0.0804989	3510.37	0.0800892	3510.37	0.104553	3510.37	0.117581	3510.37	0.123985	3510.37	0.0819939	3510.37	0.0623616	3510.37	0.112442	3510.37	0.113956	3510.37	0.113695	3510.37	0.113886	3510.37	0.113956	3510.37	0.105314	3510.37	0.0970674	3510.37	0.0972576	3510.37	0.0974297	3510.37	0.0980998	3510.37	0.0799	3510.37	0.0791841	3510.37	0.0773781	3510.37	0.0791337	3510.37	0.0786281
3508.44	0.0769188	3508.44	0.078208	3508.44	0.0787414	3508.44	0.0784702	3508.44	0.0780947	3508.44	0.101903	3508.44	0.114584	3508.44	0.120719	3508.44	0.0799268	3508.44	0.0609731	3508.44	0.109609	3508.44	0.111011	3508.44	0.110683	3508.44	0.110855	3508.44	0.111011	3508.44	0.102661	3508.44	0.0945167	3508.44	0.0946466	3508.44	0.0949335	3508.44	0.0955037	3508.44	0.0786	3508.44	0.0774619	3508.44	0.0751075	3508.44	0.077408	3508.44	0.0770068
3506.51	0.0752011	3506.51	0.0764068	3506.51	0.0768762	3506.51	0.076609	3506.51	0.0762082	3506.51	0.0994407	3506.51	0.111826	3506.51	0.117705	3506.51	0.0780238	3506.51	0.0596761	3506.51	0.106982	3506.51	0.108379	3506.51	0.10805	3506.51	0.108186	3506.51	0.108379	3506.51	0.100575	3506.51	0.0925969	3506.51	0.0926446	3506.51	0.092922	3506.51	0.0935811	3506.51	0.0771	3506.51	0.0759303	3506.51	0.0731897	3506.51	0.0757993	3506.51	0.0758834
3504.58	0.0736807	3504.58	0.0749066	3504.58	0.0752486	3504.58	0.0750668	3504.58	0.0745873	3504.58	0.0971471	3504.58	0.109219	3504.58	0.11498	3504.58	0.0762533	3504.58	0.0583835	3504.58	0.104643	3504.58	0.106035	3504.58	0.105664	3504.58	0.105921	3504.58	0.106035	3504.58	0.0991137	3504.58	0.0912095	3504.58	0.0912307	3504.58	0.0913913	3504.58	0.092194	3504.58	0.0754	3504.58	0.0745732	3504.58	0.0721092	3504.58	0.0743919	3504.58	0.0749253
3502.65	0.0722006	3502.65	0.0735641	3502.65	0.0737837	3502.65	0.0737134	3502.65	0.0731698	3502.65	0.0950573	3502.65	0.106839	3502.65	0.112495	3502.65	0.0745872	3502.65	0.0570805	3502.65	0.102534	3502.65	0.103831	3502.65	0.103484	3502.65	0.103912	3502.65	0.103831	3502.65	0.0981058	3502.65	0.0901777	3502.65	0.0902461	3502.65	0.090319	3502.65	0.0911354	3502.65	0.0738	3502.65	0.0733107	3502.65	0.0714646	3502.65	0.0733067	3502.65	0.0736614
3500.73	0.0706885	3500.73	0.0721304	3500.73	0.0722769	3500.73	0.0722626	3500.73	0.071722	3500.73	0.0930496	3500.73	0.104659	3500.73	0.1101	3500.73	0.0729533	3500.73	0.0557836	3500.73	0.100493	3500.73	0.10167	3500.73	0.101432	3500.73	0.10195	3500.73	0.10167	3500.73	0.097213	3500.73	0.0893324	3500.73	0.0894223	3500.73	0.0895471	3500.73	0.0902026	3500.73	0.0727	3500.73	0.0721168	3500.73	0.0706233	3500.73	0.0723632	3500.73	0.0722357
3498.8	0.069255	3498.8	0.0706537	3498.8	0.0707464	3498.8	0.0707195	3498.8	0.0702641	3498.8	0.0909766	3498.8	0.102492	3498.8	0.107726	3498.8	0.0713756	3498.8	0.0545606	3498.8	0.0984829	3498.8	0.0995864	3498.8	0.0993834	3498.8	0.0998809	3498.8	0.0995864	3498.8	0.0962101	3498.8	0.0884754	3498.8	0.0885611	3498.8	0.0887765	3498.8	0.0892387	3498.8	0.0719	3498.8	0.0710426	3498.8	0.0694469	3498.8	0.0714865	3498.8	0.0709829
3496.87	0.0680403	3496.87	0.0693681	3496.87	0.0694745	3496.87	0.0693426	3496.87	0.0689894	3496.87	0.0888737	3496.87	0.100223	3496.87	0.105397	3496.87	0.0699051	3496.87	0.0534763	3496.87	0.096542	3496.87	0.097612	3496.87	0.0974099	3496.87	0.0977633	3496.87	0.097612	3496.87	0.0950987	3496.87	0.0873901	3496.87	0.08758	3496.87	0.0878378	3496.87	0.0882004	3496.87	0.0711	3496.87	0.0700509	3496.87	0.0681728	3496.87	0.070588	3496.87	0.0699593
3494.94	0.066931	3494.94	0.0682381	3494.94	0.0684303	3494.94	0.0681745	3494.94	0.0678573	3494.94	0.0869242	3494.94	0.0980044	3494.94	0.103208	3494.94	0.0685597	3494.94	0.0525009	3494.94	0.0946399	3494.94	0.0957238	3494.94	0.0955318	3494.94	0.0957332	3494.94	0.0957238	3494.94	0.0938387	3494.94	0.0860332	3494.94	0.0863291	3494.94	0.0866286	3494.94	0.0870031	3494.94	0.07	3494.94	0.0688906	3494.94	0.06696	3494.94	0.0695755	3494.94	0.0689123
3493.01	0.065704	3493.01	0.066954	3493.01	0.0672578	3493.01	0.0669821	3493.01	0.0666319	3493.01	0.0850855	3493.01	0.0959078	3493.01	0.101062	3493.01	0.0672075	3493.01	0.0514673	3493.01	0.0926104	3493.01	0.0938104	3493.01	0.0936083	3493.01	0.093708	3493.01	0.0938104	3493.01	0.0922121	3493.01	0.084477	3493.01	0.0847313	3493.01	0.0850341	3493.01	0.0854854	3493.01	0.0687	3493.01	0.0673199	3493.01	0.0656187	3493.01	0.0681627	3493.01	0.0674907
3491.08	0.0643142	3491.08	0.0654861	3491.08	0.0658438	3491.08	0.065664	3491.08	0.0651868	3491.08	0.0831699	3491.08	0.0938149	3491.08	0.0987675	3491.08	0.0656943	3491.08	0.0502864	3491.08	0.0903429	3491.08	0.0916589	3491.08	0.0914668	3491.08	0.0914437	3491.08	0.0916589	3491.08	0.0901377	3491.08	0.0826219	3491.08	0.0827879	3491.08	0.0830622	3491.08	0.0835946	3491.08	0.0672	3491.08	0.0655781	3491.08	0.0640777	3491.08	0.0663999	3491.08	0.0656796
3489.15	0.0628591	3489.15	0.0639321	3489.15	0.0643229	3489.15	0.0642173	3489.15	0.0636333	3489.15	0.081078	3489.15	0.0915428	3489.15	0.0962744	3489.15	0.0639691	3489.15	0.0489836	3489.15	0.087899	3489.15	0.0892145	3489.15	0.0890059	3489.15	0.0889436	3489.15	0.0892145	3489.15	0.0878641	3489.15	0.0805452	3489.15	0.0806112	3489.15	0.0808546	3489.15	0.0814379	3489.15	0.0658	3489.15	0.06413	3489.15	0.0626394	3489.15	0.0649305	3489.15	0.0639351
3487.22	0.0613579	3487.22	0.0623256	3487.22	0.0627036	3487.22	0.0626119	3487.22	0.0620387	3487.22	0.0788245	3487.22	0.0890413	3487.22	0.0935923	3487.22	0.0621258	3487.22	0.047569	3487.22	0.0853531	3487.22	0.0865906	3487.22	0.0863122	3487.22	0.0863257	3487.22	0.0865906	3487.22	0.0855519	3487.22	0.0784162	3487.22	0.0783781	3487.22	0.0786117	3487.22	0.0792552	3487.22	0.0642	3487.22	0.0628828	3487.22	0.0611561	3487.22	0.0637106	3487.22	0.0623259
3485.3	0.0597048	3485.3	0.0606911	3485.3	0.0609435	3485.3	0.0608459	3485.3	0.0603584	3485.3	0.0764232	3485.3	0.0863401	3485.3	0.0906849	3485.3	0.0602425	3485.3	0.0460746	3485.3	0.0826715	3485.3	0.0838762	3485.3	0.0835721	3485.3	0.0836379	3485.3	0.0838762	3485.3	0.0832283	3485.3	0.0763326	3485.3	0.076266	3485.3	0.0764645	3485.3	0.0771501	3485.3	0.0622	3485.3	0.0612388	3485.3	0.0591971	3485.3	0.0618879	3485.3	0.0604363
3483.37	0.0578279	3483.37	0.0589653	3483.37	0.0591092	3483.37	0.0589341	3483.37	0.0585475	3483.37	0.0738143	3483.37	0.0833982	3483.37	0.0874861	3483.37	0.0582443	3483.37	0.04446	3483.37	0.0797962	3483.37	0.0809939	3483.37	0.0807382	3483.37	0.0808303	3483.37	0.0809939	3483.37	0.0809001	3483.37	0.0742975	3483.37	0.0742973	3483.37	0.074377	3483.37	0.0750764	3483.37	0.0599	3483.37	0.0590512	3483.37	0.0571132	3483.37	0.0594934	3483.37	0.0582473
3481.44	0.0558777	3481.44	0.0570129	3481.44	0.0572117	3481.44	0.0569843	3481.44	0.0566603	3481.44	0.0709963	3481.44	0.0802647	3481.44	0.0840832	3481.44	0.0560932	3481.44	0.0427676	3481.44	0.0768574	3481.44	0.07797	3481.44	0.0777188	3481.44	0.0779441	3481.44	0.07797	3481.44	0.0786494	3481.44	0.0723358	3481.44	0.072369	3481.44	0.0723914	3481.44	0.0730449	3481.44	0.0578	3481.44	0.0567501	3481.44	0.0553286	3481.44	0.0571814	3481.44	0.0562053
3479.51	0.0539899	3479.51	0.0548938	3479.51	0.0553162	3479.51	0.0550589	3479.51	0.0547764	3479.51	0.0681645	3479.51	0.0771374	3479.51	0.0806869	3479.51	0.0538866	3479.51	0.0411234	3479.51	0.0740097	3479.51	0.0750234	3479.51	0.0747229	3479.51	0.0751216	3479.51	0.0750234	3479.51	0.076663	3479.51	0.0705606	3479.51	0.0705744	3479.51	0.0706319	3479.51	0.071208	3479.51	0.0559	3479.51	0.0546415	3479.51	0.0534197	3479.51	0.0551267	3479.51	0.0543741
3477.58	0.0521881	3477.58	0.0528999	3477.58	0.0535237	3477.58	0.0532192	3477.58	0.0529578	3477.58	0.0656362	3477.58	0.0743328	3477.58	0.0775893	3477.58	0.0518565	3477.58	0.0396553	3477.58	0.0715078	3477.58	0.0724199	3477.58	0.0721055	3477.58	0.0725648	3477.58	0.0724199	3477.58	0.0750877	3477.58	0.0691451	3477.58	0.0691658	3477.58	0.0692732	3477.58	0.0697382	3477.58	0.0539	3477.58	0.0528237	3477.58	0.051243	3477.58	0.053231	3477.58	0.0524457
3475.65	0.0505431	3475.65	0.0512796	3475.65	0.05189	3475.65	0.0514948	3475.65	0.0512453	3475.65	0.0634546	3475.65	0.0719147	3475.65	0.0749708	3475.65	0.0500686	3475.65	0.0383233	3475.65	0.0694127	3475.65	0.0702691	3475.65	0.0699829	3475.65	0.0703885	3475.65	0.0702691	3475.65	0.0739742	3475.65	0.0681389	3475.65	0.0681883	3475.65	0.0683379	3475.65	0.0687458	3475.65	0.0521	3475.65	0.0511865	3475.65	0.0493426	3475.65	0.0513941	3475.65	0.0504522
3473.72	0.0490553	3473.72	0.0499276	3473.72	0.0503814	3473.72	0.0499585	3473.72	0.0496829	3473.72	0.0614368	3473.72	0.0696835	3473.72	0.0726689	3473.72	0.0484098	3473.72	0.0370351	3473.72	0.067512	3473.72	0.0684036	3473.72	0.0681368	3473.72	0.0684631	3473.72	0.0684036	3473.72	0.0732259	3473.72	0.0675057	3473.72	0.0675763	3473.72	0.0677312	3473.72	0.0681715	3473.72	0.0505	3473.72	0.0496025	3473.72	0.0479154	3473.72	0.0497391	3473.72	0.0486792
3471.79	0.0475675	3471.79	0.0485643	3471.79	0.0489303	3471.79	0.0485805	3471.79	0.0482258	3471.79	0.0594701	3471.79	0.0674801	3471.79	0.070501	3471.79	0.046803	3471.79	0.0358049	3471.79	0.0657101	3471.79	0.066663	3471.79	0.0664362	3471.79	0.0666907	3471.79	0.066663	3471.79	0.0728266	3471.79	0.0672151	3471.79	0.0672786	3471.79	0.0673555	3471.79	0.0679042	3471.79	0.0493	3471.79	0.0481276	3471.79	0.046469	3471.79	0.0483203	3471.79	0.0472742
3469.87	0.046016	3469.87	0.0470604	3469.87	0.0474319	3469.87	0.047213	3469.87	0.0468015	3469.87	0.0576372	3469.87	0.0652822	3469.87	0.0683383	3469.87	0.0452722	3469.87	0.0346524	3469.87	0.0641187	3469.87	0.0650979	3469.87	0.0648825	3469.87	0.0650941	3469.87	0.0650979	3469.87	0.0728076	3469.87	0.0672375	3469.87	0.0672428	3469.87	0.067283	3469.87	0.0679008	3469.87	0.048	3469.87	0.0467157	3469.87	0.0448224	3469.87	0.0469349	3469.87	0.0461425
3467.94	0.0445416	3467.94	0.0455523	3467.94	0.0459339	3467.94	0.045773	3467.94	0.0454255	3467.94	0.0559841	3467.94	0.0632046	3467.94	0.0661885	3467.94	0.0438795	3467.94	0.0336078	3467.94	0.0628259	3467.94	0.0637433	3467.94	0.0635364	3467.94	0.0637339	3467.94	0.0637433	3467.94	0.0731295	3467.94	0.067538	3467.94	0.0674793	3467.94	0.0675852	3467.94	0.0681118	3467.94	0.0466	3467.94	0.045337	3467.94	0.0433704	3467.94	0.0457175	3467.94	0.0450809
3466.01	0.0432724	3466.01	0.0441957	3466.01	0.0445853	3466.01	0.04439	3466.01	0.0441069	3466.01	0.0544597	3466.01	0.06133	3466.01	0.0641831	3466.01	0.0425953	3466.01	0.0326814	3466.01	0.06177	3466.01	0.0625494	3466.01	0.0623783	3466.01	0.0626247	3466.01	0.0625494	3466.01	0.0735976	3466.01	0.0679698	3466.01	0.0679254	3466.01	0.0680853	3466.01	0.0684878	3466.01	0.0451	3466.01	0.0441681	3466.01	0.0422645	3466.01	0.0447919	3466.01	0.0440672
3464.08	0.0421828	3464.08	0.0430145	3464.08	0.0434646	3464.08	0.0432083	3464.08	0.0428914	3464.08	0.0531462	3464.08	0.0597281	3464.08	0.0625243	3464.08	0.041484	3464.08	0.0318995	3464.08	0.0608654	3464.08	0.0615498	3464.08	0.061478	3464.08	0.061727	3464.08	0.0615498	3464.08	0.0740541	3464.08	0.0684391	3464.08	0.0684329	3464.08	0.0685769	3464.08	0.0689709	3464.08	0.044	3464.08	0.0434765	3464.08	0.0414427	3464.08	0.0439851	3464.08	0.0431539
3462.15	0.0413085	3462.15	0.0420879	3462.15	0.0425342	3462.15	0.0422643	3462.15	0.0418773	3462.15	0.052148	3462.15	0.0584829	3462.15	0.0612938	3462.15	0.0406307	3462.15	0.0313529	3462.15	0.0601656	3462.15	0.0608265	3462.15	0.0608005	3462.15	0.0610477	3462.15	0.0608265	3462.15	0.0744677	3462.15	0.0688688	3462.15	0.0689028	3462.15	0.0690155	3462.15	0.0694611	3462.15	0.0432	3462.15	0.0432891	3462.15	0.0408921	3462.15	0.0432889	3462.15	0.042507
3460.22	0.0407132	3460.22	0.0414508	3460.22	0.0418299	3460.22	0.0415777	3460.22	0.0411451	3460.22	0.0514614	3460.22	0.0575789	3460.22	0.060447	3460.22	0.0399898	3460.22	0.0310527	3460.22	0.0597208	3460.22	0.060373	3460.22	0.0603213	3460.22	0.0606034	3460.22	0.060373	3460.22	0.0749235	3460.22	0.0693222	3460.22	0.0693765	3460.22	0.069499	3460.22	0.069902	3460.22	0.0427	3460.22	0.0430468	3460.22	0.0403604	3460.22	0.0426894	3460.22	0.0420354
3458.29	0.0403532	3458.29	0.0410764	3458.29	0.0413934	3458.29	0.0411811	3458.29	0.0407915	3458.29	0.0510535	3458.29	0.0570027	3458.29	0.0599511	3458.29	0.0395545	3458.29	0.0308495	3458.29	0.0595845	3458.29	0.0601972	3458.29	0.0600963	3458.29	0.0604864	3458.29	0.0601972	3458.29	0.0755011	3458.29	0.0698667	3458.29	0.0699403	3458.29	0.0700369	3458.29	0.0703307	3458.29	0.0422	3458.29	0.042295	3458.29	0.039903	3458.29	0.0420372	3458.29	0.0414868
3456.36	0.040155	3456.36	0.0409343	3456.36	0.0412297	3456.36	0.0410408	3456.36	0.0407478	3456.36	0.0509824	3456.36	0.0568132	3456.36	0.059814	3456.36	0.0394239	3456.36	0.0307411	3456.36	0.0597335	3456.36	0.0603416	3456.36	0.060191	3456.36	0.0606583	3456.36	0.0603416	3456.36	0.0760838	3456.36	0.0704134	3456.36	0.0705068	3456.36	0.0705264	3456.36	0.0707515	3456.36	0.042	3456.36	0.0416967	3456.36	0.0398069	3456.36	0.0415393	3456.36	0.0410456
3454.44	0.0401555	3454.44	0.0410069	3454.44	0.0412721	3454.44	0.0410563	3454.44	0.0408751	3454.44	0.0512559	3454.44	0.0570165	3454.44	0.0600493	3454.44	0.0396074	3454.44	0.0308348	3454.44	0.0600812	3454.44	0.0607584	3454.44	0.0605443	3454.44	0.0609702	3454.44	0.0607584	3454.44	0.0764718	3454.44	0.0707935	3454.44	0.0708979	3454.44	0.0708251	3454.44	0.071122	3454.44	0.0425	3454.44	0.0418168	3454.44	0.0399654	3454.44	0.0415543	3454.44	0.0410181
3452.51	0.0403413	3452.51	0.0412083	3452.51	0.04146	3452.51	0.041205	3452.51	0.0410778	3452.51	0.0517717	3452.51	0.0575526	3452.51	0.0605965	3452.51	0.0400115	3452.51	0.0311944	3452.51	0.0605308	3452.51	0.0612316	3452.51	0.0610421	3452.51	0.0613599	3452.51	0.0612316	3452.51	0.0765381	3452.51	0.0708935	3452.51	0.0709801	3452.51	0.0708798	3452.51	0.0712772	3452.51	0.0432	3452.51	0.0421214	3452.51	0.0401721	3452.51	0.0418776	3452.51	0.0412279
3450.58	0.0406176	3450.58	0.0414362	3450.58	0.041737	3450.58	0.0414408	3450.58	0.0413375	3450.58	0.052373	3450.58	0.0582113	3450.58	0.0612639	3450.58	0.0405096	3450.58	0.0316319	3450.58	0.0609234	3450.58	0.0616343	3450.58	0.0614867	3450.58	0.0617225	3450.58	0.0616343	3450.58	0.0762257	3450.58	0.0706079	3450.58	0.0706457	3450.58	0.0706099	3450.58	0.0710704	3450.58	0.0436	3450.58	0.0421887	3450.58	0.0404567	3450.58	0.0420958	3450.58	0.0414791
3448.65	0.0408537	3448.65	0.0416573	3448.65	0.0419625	3448.65	0.041654	3448.65	0.0415157	3448.65	0.0528895	3448.65	0.0587289	3448.65	0.061817	3448.65	0.0409316	3448.65	0.0319605	3448.65	0.0611411	3448.65	0.0618837	3448.65	0.0617203	3448.65	0.061883	3448.65	0.0618837	3448.65	0.0755553	3448.65	0.0699456	3448.65	0.0699219	3448.65	0.0699743	3448.65	0.0704692	3448.65	0.0436	3448.65	0.0423851	3448.65	0.0408295	3448.65	0.0423029	3448.65	0.0419532
3446.72	0.0409721	3446.72	0.0418355	3446.72	0.0420986	3446.72	0.041801	3446.72	0.0415741	3446.72	0.053163	3446.72	0.0589624	3446.72	0.062156	3446.72	0.0411478	3446.72	0.0321282	3446.72	0.0611892	3446.72	0.0619162	3446.72	0.0617016	3446.72	0.0618507	3446.72	0.0619162	3446.72	0.0746705	3446.72	0.0690296	3446.72	0.0689724	3446.72	0.0691328	3446.72	0.0695925	3446.72	0.0436	3446.72	0.0427782	3446.72	0.041103	3446.72	0.042636	3446.72	0.042393
3444.79	0.041001	3444.79	0.0418505	3444.79	0.0421663	3444.79	0.0418409	3444.79	0.0415406	3444.79	0.0532024	3444.79	0.0589201	3444.79	0.0622466	3444.79	0.0411996	3444.79	0.0322026	3444.79	0.0610482	3444.79	0.0617256	3444.79	0.0615156	3444.79	0.0616641	3444.79	0.0617256	3444.79	0.0737266	3444.79	0.06802	3444.79	0.0679567	3444.79	0.0682525	3444.79	0.0686414	3444.79	0.0437	3444.79	0.0429405	3444.79	0.0410055	3444.79	0.0428228	3444.79	0.0422693
3442.86	0.0408952	3442.86	0.0416808	3442.86	0.0421096	3442.86	0.0417522	3442.86	0.0414286	3442.86	0.053079	3442.86	0.0587117	3442.86	0.0620855	3442.86	0.0411293	3442.86	0.0321793	3442.86	0.0607173	3442.86	0.0613814	3442.86	0.061229	3442.86	0.0613752	3442.86	0.0613814	3442.86	0.0727604	3442.86	0.0670423	3442.86	0.0670622	3442.86	0.0673533	3442.86	0.0677164	3442.86	0.0436	3442.86	0.0426676	3442.86	0.0406053	3442.86	0.0426206	3442.86	0.0417561
3440.93	0.0405899	3440.93	0.0414478	3440.93	0.0418652	3440.93	0.0415258	3440.93	0.0411909	3440.93	0.0527801	3440.93	0.0583549	3440.93	0.0617144	3440.93	0.0409411	3440.93	0.0320181	3440.93	0.0601972	3440.93	0.0608889	3440.93	0.0607881	3440.93	0.0609821	3440.93	0.0608889	3440.93	0.0717841	3440.93	0.0661441	3440.93	0.0662869	3440.93	0.0663952	3440.93	0.0668045	3440.93	0.0432	3440.93	0.0422742	3440.93	0.0403251	3440.93	0.0422508	3440.93	0.0413006
3439	0.0401431	3439	0.0410945	3439	0.0414533	3439	0.0411254	3439	0.040788	3439	0.0522253	3439	0.0578042	3439	0.0610899	3439	0.0405877	3439	0.0317168	3439	0.0594676	3439	0.0602097	3439	0.0601324	3439	0.0603699	3439	0.0602097	3439	0.0707925	3439	0.0652934	3439	0.0654453	3439	0.0653941	3439	0.0658554	3439	0.0427	3439	0.0418753	3439	0.0401752	3439	0.0418607	3439	0.0409317
3437.08	0.0395237	3437.08	0.0404816	3437.08	0.0407969	3437.08	0.0404619	3437.08	0.0401599	3437.08	0.0514133	3437.08	0.0569833	3437.08	0.0601253	3437.08	0.0400218	3437.08	0.0312782	3437.08	0.058544	3437.08	0.0593185	3437.08	0.0592146	3437.08	0.059427	3437.08	0.0593185	3437.08	0.0696908	3437.08	0.0643652	3437.08	0.0644397	3437.08	0.0643961	3437.08	0.0648594	3437.08	0.0421	3437.08	0.0412576	3437.08	0.0397148	3437.08	0.0413119	3437.08	0.0404946
3435.15	0.0386123	3435.15	0.0395324	3435.15	0.0398663	3435.15	0.0394815	3435.15	0.0392683	3435.15	0.0502939	3435.15	0.0557701	3435.15	0.0587027	3435.15	0.039136	3435.15	0.0306479	3435.15	0.0572883	3435.15	0.0580735	3435.15	0.0579196	3435.15	0.0580713	3435.15	0.0580735	3435.15	0.0683647	3435.15	0.0632253	3435.15	0.0632359	3435.15	0.0632907	3435.15	0.0637616	3435.15	0.0414	3435.15	0.0404107	3435.15	0.03876	3435.15	0.0405151	3435.15	0.0399
3433.22	0.0373662	3433.22	0.0382485	3433.22	0.0385664	3433.22	0.0381751	3433.22	0.0380177	3433.22	0.0486519	3433.22	0.0539159	3433.22	0.0566928	3433.22	0.0378282	3433.22	0.0297093	3433.22	0.0554644	3433.22	0.0562799	3433.22	0.0560952	3433.22	0.0562317	3433.22	0.0562799	3433.22	0.0668047	3433.22	0.061825	3433.22	0.0618218	3433.22	0.0619246	3433.22	0.0624431	3433.22	0.0403	3433.22	0.0393258	3433.22	0.0373597	3433.22	0.0392893	3433.22	0.0389657
3431.29	0.0357181	3431.29	0.0365101	3431.29	0.0367702	3431.29	0.0364652	3431.29	0.0362713	3431.29	0.0463432	3431.29	0.0512734	3431.29	0.0539593	3431.29	0.0360322	3431.29	0.0283348	3431.29	0.0530664	3431.29	0.053897	3431.29	0.0536705	3431.29	0.0538563	3431.29	0.053897	3431.29	0.065102	3431.29	0.0602205	3431.29	0.060216	3431.29	0.0602564	3431.29	0.0608269	3431.29	0.0387	3431.29	0.0377433	3431.29	0.0355678	3431.29	0.037572	3431.29	0.037429
3429.36	0.033559	3429.36	0.0343251	3429.36	0.034524	3429.36	0.0342942	3429.36	0.034075	3429.36	0.0434324	3429.36	0.0479427	3429.36	0.0504942	3429.36	0.0337697	3429.36	0.0265631	3429.36	0.0501687	3429.36	0.0509359	3429.36	0.0507139	3429.36	0.0508968	3429.36	0.0509359	3429.36	0.0632141	3429.36	0.0584319	3429.36	0.058428	3429.36	0.058357	3429.36	0.0589322	3429.36	0.0368	3429.36	0.0356538	3429.36	0.0335799	3429.36	0.0356716	3429.36	0.0353794
3427.43	0.0310187	3427.43	0.0318158	3427.43	0.031981	3427.43	0.0317387	3427.43	0.0315832	3427.43	0.0401	3427.43	0.0441925	3427.43	0.0465392	3427.43	0.0311511	3427.43	0.024495	3427.43	0.046894	3427.43	0.0475542	3427.43	0.0473985	3427.43	0.047483	3427.43	0.0475542	3427.43	0.06108	3427.43	0.0565254	3427.43	0.0564934	3427.43	0.0563833	3427.43	0.0569123	3427.43	0.0346	3427.43	0.0334211	3427.43	0.0315425	3427.43	0.0337684	3427.43	0.0332073
3425.5	0.0283953	3425.5	0.0291502	3425.5	0.0293311	3425.5	0.0290117	3425.5	0.028956	3425.5	0.0366031	3425.5	0.0403543	3425.5	0.0424651	3425.5	0.0283919	3425.5	0.0223673	3425.5	0.043466	3425.5	0.0440068	3425.5	0.0439321	3425.5	0.043978	3425.5	0.0440068	3425.5	0.0588834	3425.5	0.0545903	3425.5	0.0545059	3425.5	0.054471	3425.5	0.05492	3425.5	0.0325	3425.5	0.0313799	3425.5	0.0295018	3425.5	0.0317358	3425.5	0.0312074
3423.57	0.0258691	3423.57	0.026497	3423.57	0.0267354	3423.57	0.0263434	3423.57	0.0263531	3423.57	0.0331992	3423.57	0.0366915	3423.57	0.0385033	3423.57	0.0257074	3423.57	0.0203514	3423.57	0.0401498	3423.57	0.040578	3423.57	0.0405466	3423.57	0.0406662	3423.57	0.040578	3423.57	0.0569022	3423.57	0.0527153	3423.57	0.0526366	3423.57	0.0526666	3423.57	0.0530626	3423.57	0.031	3423.57	0.0296007	3423.57	0.0277092	3423.57	0.0296933	3423.57	0.0294798
3421.65	0.0235273	3421.65	0.024049	3421.65	0.0243587	3421.65	0.0239437	3421.65	0.0239374	3421.65	0.0299767	3421.65	0.0332368	3421.65	0.0347895	3421.65	0.0231963	3421.65	0.0184447	3421.65	0.0370459	3421.65	0.0374188	3421.65	0.0374013	3421.65	0.0376117	3421.65	0.0374188	3421.65	0.0551553	3421.65	0.0510126	3421.65	0.0509566	3421.65	0.0509606	3421.65	0.0513353	3421.65	0.0295	3421.65	0.0279777	3421.65	0.0261615	3421.65	0.0279481	3421.65	0.0278885
3419.72	0.0214042	3419.72	0.0219274	3419.72	0.0222711	3419.72	0.0218471	3419.72	0.0218178	3419.72	0.0270333	3419.72	0.0300033	3419.72	0.031448	3419.72	0.0209003	3419.72	0.0166731	3419.72	0.0342243	3419.72	0.0346041	3419.72	0.0345406	3419.72	0.0348137	3419.72	0.0346041	3419.72	0.0535434	3419.72	0.049528	3419.72	0.0494078	3419.72	0.0493985	3419.72	0.0497431	3419.72	0.0276	3419.72	0.0264823	3419.72	0.0247564	3419.72	0.0264537	3419.72	0.0262065
3417.79	0.0194894	3417.79	0.0200812	3417.79	0.0204184	3417.79	0.0199562	3417.79	0.0199622	3417.79	0.0244916	3417.79	0.0271581	3417.79	0.0285067	3417.79	0.0188797	3417.79	0.0151083	3417.79	0.0317698	3417.79	0.0321687	3417.79	0.0320343	3417.79	0.0323412	3417.79	0.0321687	3417.79	0.0520588	3417.79	0.0482608	3417.79	0.0480237	3417.79	0.0480566	3417.79	0.0483774	3417.79	0.026	3417.79	0.02519	3417.79	0.0235501	3417.79	0.0250327	3417.79	0.0246775
3415.86	0.017829	3415.86	0.0184548	3415.86	0.0187546	3415.86	0.0182521	3415.86	0.0183253	3415.86	0.0224033	3415.86	0.0247728	3415.86	0.0259362	3415.86	0.0171677	3415.86	0.0137438	3415.86	0.0296595	3415.86	0.0300997	3415.86	0.0299285	3415.86	0.0302198	3415.86	0.0300997	3415.86	0.0507624	3415.86	0.0470537	3415.86	0.0468809	3415.86	0.0468523	3415.86	0.0472178	3415.86	0.0251	3415.86	0.0241675	3415.86	0.0224972	3415.86	0.023786	3415.86	0.0236249
3413.93	0.0164876	3413.93	0.0171065	3413.93	0.0173466	3413.93	0.0168119	3413.93	0.0169746	3413.93	0.0206444	3413.93	0.0227739	3413.93	0.023742	3413.93	0.0157562	3413.93	0.0125766	3413.93	0.0278208	3413.93	0.0282658	3413.93	0.0281605	3413.93	0.028393	3413.93	0.0282658	3413.93	0.0496199	3413.93	0.0458529	3413.93	0.0458679	3413.93	0.0457086	3413.93	0.0461541	3413.93	0.0246	3413.93	0.0233539	3413.93	0.0215733	3413.93	0.0229407	3413.93	0.0228011
3412	0.0154235	3412	0.0160127	3412	0.0162114	3412	0.0156821	3412	0.0159199	3412	0.0191447	3412	0.0211067	3412	0.0219943	3412	0.0146472	3412	0.0116683	3412	0.0262992	3412	0.0266965	3412	0.0266348	3412	0.0268262	3412	0.0266965	3412	0.0485866	3412	0.0447775	3412	0.0448937	3412	0.0446852	3412	0.0451762	3412	0.0239	3412	0.0226131	3412	0.020816	3412	0.0224487	3412	0.0218476
3410.07	0.0145234	3410.07	0.0151012	3410.07	0.0152672	3410.07	0.0148048	3410.07	0.0150235	3410.07	0.0179912	3410.07	0.0197894	3410.07	0.0206917	3410.07	0.013783	3410.07	0.0109756	3410.07	0.0250982	3410.07	0.0254623	3410.07	0.0253931	3410.07	0.0255449	3410.07	0.0254623	3410.07	0.0477168	3410.07	0.0440083	3410.07	0.0440697	3410.07	0.0439132	3410.07	0.0443714	3410.07	0.0233	3410.07	0.0220185	3410.07	0.0202522	3410.07	0.0220797	3410.07	0.0208919
3408.14	0.0138172	3408.14	0.0143953	3408.14	0.0145756	3408.14	0.0141864	3408.14	0.0142519	3408.14	0.0171631	3408.14	0.0187941	3408.14	0.0197258	3408.14	0.0131217	3408.14	0.0104271	3408.14	0.0241991	3408.14	0.0245904	3408.14	0.0245111	3408.14	0.0246102	3408.14	0.0245904	3408.14	0.0470843	3408.14	0.0434305	3408.14	0.0434758	3408.14	0.0434374	3408.14	0.0437861	3408.14	0.023	3408.14	0.0217819	3408.14	0.0199951	3408.14	0.0217861	3408.14	0.0204701
3406.22	0.0133949	3406.22	0.0139551	3406.22	0.0142249	3406.22	0.0138387	3406.22	0.0137408	3406.22	0.016568	3406.22	0.0181069	3406.22	0.0190699	3406.22	0.0126397	3406.22	0.0100059	3406.22	0.0235786	3406.22	0.024004	3406.22	0.0239144	3406.22	0.0240262	3406.22	0.024004	3406.22	0.0466655	3406.22	0.0429326	3406.22	0.0430266	3406.22	0.0430833	3406.22	0.0433836	3406.22	0.0231	3406.22	0.021943	3406.22	0.019997	3406.22	0.0217038	3406.22	0.0208099
3404.29	0.0132868	3404.29	0.0138078	3404.29	0.0141054	3404.29	0.013737	3404.29	0.0135415	3404.29	0.0162379	3404.29	0.0177781	3404.29	0.0187405	3404.29	0.0123745	3404.29	0.00977949	3404.29	0.0232852	3404.29	0.0236663	3404.29	0.0235666	3404.29	0.0237748	3404.29	0.0236663	3404.29	0.0464087	3404.29	0.0426257	3404.29	0.0427132	3404.29	0.042786	3404.29	0.043139	3404.29	0.0233	3404.29	0.0223067	3404.29	0.0201113	3404.29	0.0218732	3404.29	0.02145
3402.36	0.0133787	3402.36	0.0138683	3402.36	0.014099	3402.36	0.0137809	3402.36	0.0135672	3402.36	0.0162388	3402.36	0.0177826	3402.36	0.0187913	3402.36	0.0123529	3402.36	0.0097849	3402.36	0.0233256	3402.36	0.0236365	3402.36	0.0235262	3402.36	0.023819	3402.36	0.0236365	3402.36	0.0463194	3402.36	0.0425687	3402.36	0.0426247	3402.36	0.0426702	3402.36	0.0431225	3402.36	0.0235	3402.36	0.0225925	3402.36	0.0204423	3402.36	0.0222179	3402.36	0.0220136
3400.43	0.0135874	3400.43	0.0140637	3400.43	0.0142598	3400.43	0.0139553	3400.43	0.0138075	3400.43	0.0164808	3400.43	0.0180858	3400.43	0.0191646	3400.43	0.012469	3400.43	0.00994677	3400.43	0.0236174	3400.43	0.0238935	3400.43	0.0237843	3400.43	0.0240796	3400.43	0.0238935	3400.43	0.0464395	3400.43	0.0427055	3400.43	0.04277	3400.43	0.0427765	3400.43	0.0432926	3400.43	0.0238	3400.43	0.0228202	3400.43	0.0209454	3400.43	0.0227088	3400.43	0.0225965
3398.5	0.0138511	3398.5	0.0143648	3398.5	0.014589	3398.5	0.0142646	3398.5	0.0141805	3398.5	0.0168347	3398.5	0.0185464	3398.5	0.0196672	3398.5	0.0126808	3398.5	0.0102171	3398.5	0.0240112	3398.5	0.0243232	3398.5	0.0241773	3398.5	0.0245094	3398.5	0.0243232	3398.5	0.0467356	3398.5	0.0430178	3398.5	0.0430636	3398.5	0.0430198	3398.5	0.0435605	3398.5	0.0242	3398.5	0.0231373	3398.5	0.0214176	3398.5	0.0232497	3398.5	0.0230982
3396.57	0.0141306	3396.57	0.0146879	3396.57	0.0149133	3396.57	0.0146046	3396.57	0.0145078	3396.57	0.0171858	3396.57	0.0189505	3396.57	0.0201018	3396.57	0.0129082	3396.57	0.0104662	3396.57	0.0244103	3396.57	0.0247839	3396.57	0.0245672	3396.57	0.0249622	3396.57	0.0247839	3396.57	0.0471178	3396.57	0.0434084	3396.57	0.0434218	3396.57	0.0433451	3396.57	0.0438494	3396.57	0.0246	3396.57	0.0233954	3396.57	0.0216545	3396.57	0.0235043	3396.57	0.0232173
3394.64	0.0143465	3394.64	0.0148678	3394.64	0.015102	3394.64	0.0148629	3394.64	0.0146765	3394.64	0.0175021	3394.64	0.0192369	3394.64	0.0204177	3394.64	0.0131199	3394.64	0.0106476	3394.64	0.0248039	3394.64	0.0251929	3394.64	0.0249489	3394.64	0.0253214	3394.64	0.0251929	3394.64	0.0475532	3394.64	0.0438036	3394.64	0.0438318	3394.64	0.0437603	3394.64	0.044214	3394.64	0.0249	3394.64	0.0235174	3394.64	0.0217555	3394.64	0.0235152	3394.64	0.0230973
3392.71	0.0144434	3392.71	0.0149325	3392.71	0.015196	3392.71	0.014983	3392.71	0.0147693	3392.71	0.0177059	3392.71	0.0194155	3392.71	0.0206364	3392.71	0.0132584	3392.71	0.0107588	3392.71	0.0251081	3392.71	0.0254591	3392.71	0.0252893	3392.71	0.0255756	3392.71	0.0254591	3392.71	0.048002	3392.71	0.0441798	3392.71	0.0442687	3392.71	0.0442621	3392.71	0.0446841	3392.71	0.0251	3392.71	0.0237052	3392.71	0.0219427	3392.71	0.0237292	3392.71	0.0231953
3390.79	0.0144581	3390.79	0.014955	3390.79	0.0152397	3390.79	0.0149792	3390.79	0.0148141	3390.79	0.0177212	3390.79	0.0194268	3390.79	0.0206706	3390.79	0.0132391	3390.79	0.0108023	3390.79	0.0251867	3390.79	0.0255261	3390.79	0.0254389	3390.79	0.0256225	3390.79	0.0255261	3390.79	0.0484337	3390.79	0.0445363	3390.79	0.0446115	3390.79	0.0447136	3390.79	0.0451149	3390.79	0.0254	3390.79	0.0240448	3390.79	0.0222805	3390.79	0.0242519	3390.79	0.0235091
3388.86	0.0143914	3388.86	0.0148984	3388.86	0.0151945	3388.86	0.0149113	3388.86	0.0147397	3388.86	0.0175888	3388.86	0.0192717	3388.86	0.0204989	3388.86	0.0131016	3388.86	0.0107259	3388.86	0.0250844	3388.86	0.0254229	3388.86	0.0253605	3388.86	0.025508	3388.86	0.0254229	3388.86	0.0488164	3388.86	0.044861	3388.86	0.0448552	3388.86	0.0450533	3388.86	0.0454327	3388.86	0.0258	3388.86	0.0244191	3388.86	0.0226976	3388.86	0.0248108	3388.86	0.0237206
3386.93	0.0142658	3386.93	0.0147824	3386.93	0.0150711	3386.93	0.0147973	3386.93	0.0146041	3386.93	0.0174149	3386.93	0.0190745	3386.93	0.0202519	3386.93	0.0129648	3386.93	0.0105821	3386.93	0.0249655	3386.93	0.0253242	3386.93	0.0252434	3386.93	0.025409	3386.93	0.0253242	3386.93	0.0491552	3386.93	0.0452014	3386.93	0.0451874	3386.93	0.0453747	3386.93	0.0457699	3386.93	0.0261	3386.93	0.024641	3386.93	0.0230741	3386.93	0.0251415	3386.93	0.0237818
3385	0.0142404	3385	0.014777	3385	0.0150252	3385	0.0147453	3385	0.0145679	3385	0.0173221	3385	0.0189493	3385	0.0201019	3385	0.0128951	3385	0.0104587	3385	0.0249985	3385	0.0253584	3385	0.0252687	3385	0.0254344	3385	0.0253584	3385	0.0495201	3385	0.045591	3385	0.0456437	3385	0.0457431	3385	0.0461977	3385	0.0262	3385	0.0247307	3385	0.0233308	3385	0.0252523	3385	0.0239438
3383.07	0.0143443	3383.07	0.0148924	3383.07	0.0151471	3383.07	0.0147992	3383.07	0.0146798	3383.07	0.0173656	3383.07	0.0189401	3383.07	0.020135	3383.07	0.0128836	3383.07	0.0104598	3383.07	0.0251734	3383.07	0.0255423	3383.07	0.0254042	3383.07	0.0255878	3383.07	0.0255423	3383.07	0.0499113	3383.07	0.046012	3383.07	0.0461069	3383.07	0.0461529	3383.07	0.0466312	3383.07	0.0263	3383.07	0.0249089	3383.07	0.0235396	3383.07	0.0253233	3383.07	0.0243379
3381.14	0.0145659	3381.14	0.0151052	3381.14	0.0153915	3381.14	0.0149986	3381.14	0.0149325	3381.14	0.0175664	3381.14	0.0190862	3381.14	0.0204052	3381.14	0.012977	3381.14	0.0105909	3381.14	0.0254679	3381.14	0.0258667	3381.14	0.0256847	3381.14	0.0259071	3381.14	0.0258667	3381.14	0.050406	3381.14	0.0464515	3381.14	0.0465565	3381.14	0.0465799	3381.14	0.0470412	3381.14	0.0267	3381.14	0.0253992	3381.14	0.0237774	3381.14	0.0255841	3381.14	0.0250073
3379.21	0.0149673	3379.21	0.0154949	3379.21	0.0157564	3379.21	0.015401	3379.21	0.0153181	3379.21	0.0179573	3379.21	0.0194395	3379.21	0.0209189	3379.21	0.013228	3379.21	0.0108545	3379.21	0.0259093	3379.21	0.0263318	3379.21	0.0261753	3379.21	0.0264386	3379.21	0.0263318	3379.21	0.0510542	3379.21	0.046947	3379.21	0.0470828	3379.21	0.0471033	3379.21	0.0475269	3379.21	0.0273	3379.21	0.0261455	3379.21	0.0241984	3379.21	0.0260105	3379.21	0.0258039
3377.28	0.0154879	3377.28	0.0160428	3377.28	0.016234	3377.28	0.0158828	3377.28	0.0157885	3377.28	0.0185021	3377.28	0.0200044	3377.28	0.0216001	3377.28	0.0136339	3377.28	0.0111928	3377.28	0.0265329	3377.28	0.0269174	3377.28	0.026803	3377.28	0.0270881	3377.28	0.0269174	3377.28	0.0517321	3377.28	0.0475431	3377.28	0.0476525	3377.28	0.0477108	3377.28	0.0480649	3377.28	0.028	3377.28	0.0268796	3377.28	0.0247831	3377.28	0.0265193	3377.28	0.0265211
3375.36	0.0160047	3375.36	0.0166005	3375.36	0.0167765	3375.36	0.0163845	3375.36	0.0162899	3375.36	0.0191595	3375.36	0.0207446	3375.36	0.0223746	3375.36	0.0140945	3375.36	0.0115713	3375.36	0.0272519	3375.36	0.0276324	3375.36	0.027502	3375.36	0.0277919	3375.36	0.0276324	3375.36	0.052371	3375.36	0.0481763	3375.36	0.0482324	3375.36	0.0483343	3375.36	0.0486317	3375.36	0.0287	3375.36	0.0274969	3375.36	0.0254759	3375.36	0.0271387	3375.36	0.0271384
3373.43	0.016518	3373.43	0.017126	3373.43	0.0173295	3373.43	0.0169629	3373.43	0.0168585	3373.43	0.0199209	3373.43	0.0215931	3373.43	0.0232516	3373.43	0.0146266	3373.43	0.0120203	3373.43	0.0280527	3373.43	0.0284818	3373.43	0.0283091	3373.43	0.0285243	3373.43	0.0284818	3373.43	0.0530156	3373.43	0.0487736	3373.43	0.0488527	3373.43	0.0489214	3373.43	0.0492792	3373.43	0.0294	3373.43	0.0282345	3373.43	0.0263719	3373.43	0.0280337	3373.43	0.027873
3371.5	0.0170871	3371.5	0.0176944	3371.5	0.0179379	3371.5	0.0176234	3371.5	0.0175079	3371.5	0.0207081	3371.5	0.0224458	3371.5	0.0241643	3371.5	0.0151729	3371.5	0.0124953	3371.5	0.0289068	3371.5	0.0293707	3371.5	0.0292208	3371.5	0.0293343	3371.5	0.0293707	3371.5	0.053698	3371.5	0.0493159	3371.5	0.0494662	3371.5	0.0494449	3371.5	0.0499319	3371.5	0.03	3371.5	0.0292523	3371.5	0.0275153	3371.5	0.0291237	3371.5	0.0287639
3369.57	0.0177373	3369.57	0.0183702	3369.57	0.0186448	3369.57	0.0183175	3369.57	0.0182111	3369.57	0.0214869	3369.57	0.0233253	3369.57	0.0250673	3369.57	0.0157093	3369.57	0.0129214	3369.57	0.0297735	3369.57	0.0302014	3369.57	0.0301496	3369.57	0.0302165	3369.57	0.0302014	3369.57	0.0544295	3369.57	0.0499177	3369.57	0.050055	3369.57	0.05	3369.57	0.0505633	3369.57	0.031	3369.57	0.0303926	3369.57	0.0287155	3369.57	0.0301886	3369.57	0.0296487
3367.64	0.0184211	3367.64	0.0191448	3367.64	0.0194391	3367.64	0.0190246	3367.64	0.018918	3367.64	0.0222542	3367.64	0.0242658	3367.64	0.025998	3367.64	0.0162533	3367.64	0.0133523	3367.64	0.0306408	3367.64	0.0310367	3367.64	0.0310403	3367.64	0.0311332	3367.64	0.0310367	3367.64	0.0552106	3367.64	0.0506704	3367.64	0.0507294	3367.64	0.0506534	3367.64	0.0512204	3367.64	0.032	3367.64	0.0313681	3367.64	0.0296215	3367.64	0.031152	3367.64	0.0304071
3365.71	0.0191192	3365.71	0.0198525	3365.71	0.0201867	3365.71	0.0197061	3365.71	0.0196082	3365.71	0.0230417	3365.71	0.0252141	3365.71	0.0269617	3365.71	0.0168382	3365.71	0.0138332	3365.71	0.0315106	3365.71	0.0319143	3365.71	0.0319116	3365.71	0.0320362	3365.71	0.0319143	3365.71	0.0560536	3365.71	0.0514646	3365.71	0.0514605	3365.71	0.0513721	3365.71	0.0519389	3365.71	0.0328	3365.71	0.0319393	3365.71	0.0300403	3365.71	0.0319053	3365.71	0.0310819
3363.78	0.0197615	3363.78	0.0203997	3363.78	0.0207592	3363.78	0.0203122	3363.78	0.0202316	3363.78	0.023814	3363.78	0.0260712	3363.78	0.0278934	3363.78	0.0174091	3363.78	0.0143196	3363.78	0.0323278	3363.78	0.0327496	3363.78	0.0327287	3363.78	0.0328446	3363.78	0.0327496	3363.78	0.0569048	3363.78	0.0521858	3363.78	0.0521502	3363.78	0.0520845	3363.78	0.0526534	3363.78	0.0332	3363.78	0.032217	3363.78	0.0303039	3363.78	0.0323405	3363.78	0.0316977
3361.85	0.0203386	3361.85	0.0208893	3361.85	0.0211844	3361.85	0.0207987	3361.85	0.020777	3361.85	0.0245102	3361.85	0.0267609	3361.85	0.0287007	3361.85	0.0179025	3361.85	0.0147507	3361.85	0.0329987	3361.85	0.0334792	3361.85	0.0334107	3361.85	0.0335345	3361.85	0.0334792	3361.85	0.057653	3361.85	0.0528085	3361.85	0.052721	3361.85	0.0527905	3361.85	0.0533116	3361.85	0.0337	3361.85	0.032561	3361.85	0.0307883	3361.85	0.032732	3361.85	0.0322088
3359.93	0.0207602	3359.93	0.0213608	3359.93	0.0215757	3359.93	0.0212034	3359.93	0.0212149	3359.93	0.0251177	3359.93	0.0273061	3359.93	0.0293675	3359.93	0.0183361	3359.93	0.0150962	3359.93	0.0335465	3359.93	0.0340794	3359.93	0.0339414	3359.93	0.0340931	3359.93	0.0340794	3359.93	0.0582704	3359.93	0.0533208	3359.93	0.0532269	3359.93	0.0534141	3359.93	0.0538912	3359.93	0.0342	3359.93	0.0330823	3359.93	0.0312972	3359.93	0.0332771	3359.93	0.0325358
3358	0.0210263	3358	0.0217373	3358	0.0218897	3358	0.0215159	3358	0.0215226	3358	0.0256192	3358	0.0277674	3358	0.0299151	3358	0.0186828	3358	0.0152919	3358	0.0340039	3358	0.034558	3358	0.0343584	3358	0.0345593	3358	0.034558	3358	0.0587969	3358	0.0537418	3358	0.0537052	3358	0.0538816	3358	0.0543813	3358	0.0348	3358	0.0337428	3358	0.0317507	3358	0.0339136	3358	0.0330578
3356.07	0.0212433	3356.07	0.022002	3356.07	0.0221201	3356.07	0.021794	3356.07	0.0217248	3356.07	0.0259516	3356.07	0.0281581	3356.07	0.030303	3356.07	0.0189103	3356.07	0.0153986	3356.07	0.034342	3356.07	0.034935	3356.07	0.0346908	3356.07	0.034936	3356.07	0.034935	3356.07	0.0592053	3356.07	0.0540708	3356.07	0.0540652	3356.07	0.0541825	3356.07	0.0547818	3356.07	0.0354	3356.07	0.0344038	3356.07	0.032345	3356.07	0.0344894	3356.07	0.033904
3354.14	0.0214773	3354.14	0.0222025	3354.14	0.0223445	3354.14	0.0220619	3354.14	0.0219002	3354.14	0.0261567	3354.14	0.0284792	3354.14	0.0305654	3354.14	0.0190329	3354.14	0.015529	3354.14	0.0345753	3354.14	0.0352218	3354.14	0.0350022	3354.14	0.0352127	3354.14	0.0352218	3354.14	0.0594792	3354.14	0.0543457	3354.14	0.054368	3354.14	0.0544536	3354.14	0.0550813	3354.14	0.0358	3354.14	0.0347833	3354.14	0.0328576	3354.14	0.0347579	3354.14	0.0344534
3352.21	0.0217251	3352.21	0.0223721	3352.21	0.0225999	3352.21	0.0223045	3352.21	0.0221069	3352.21	0.0263388	3352.21	0.0287209	3352.21	0.0307742	3352.21	0.0191291	3352.21	0.0156921	3352.21	0.0347839	3352.21	0.0354083	3352.21	0.0352485	3352.21	0.0353983	3352.21	0.0354083	3352.21	0.0597235	3352.21	0.05461	3352.21	0.0546898	3352.21	0.054745	3352.21	0.0553081	3352.21	0.0358	3352.21	0.0347876	3352.21	0.0329446	3352.21	0.0347064	3352.21	0.0344699
3350.28	0.0219186	3350.28	0.0224929	3350.28	0.0228328	3350.28	0.0224412	3350.28	0.022259	3350.28	0.0264447	3350.28	0.0288843	3350.28	0.0309259	3350.28	0.0192476	3350.28	0.0158323	3350.28	0.0349771	3350.28	0.0355125	3350.28	0.0353777	3350.28	0.0355028	3350.28	0.0355125	3350.28	0.0600146	3350.28	0.0548274	3350.28	0.0549683	3350.28	0.0550025	3350.28	0.0554823	3350.28	0.0356	3350.28	0.0345966	3350.28	0.0326534	3350.28	0.0345379	3350.28	0.0342346
3348.35	0.0220144	3348.35	0.022565	3348.35	0.0229522	3348.35	0.022475	3348.35	0.0223422	3348.35	0.0264602	3348.35	0.0289277	3348.35	0.0309694	3348.35	0.0192931	3348.35	0.0158684	3348.35	0.0350563	3348.35	0.0355565	3348.35	0.0353826	3348.35	0.0355357	3348.35	0.0355565	3348.35	0.0603399	3348.35	0.0549735	3348.35	0.0551378	3348.35	0.0551591	3348.35	0.0556337	3348.35	0.0354	3348.35	0.0345348	3348.35	0.0322812	3348.35	0.0343814	3348.35	0.0338718
3346.42	0.0220088	3346.42	0.0225587	3346.42	0.0229209	3346.42	0.0224554	3346.42	0.022345	3346.42	0.0264036	3346.42	0.0288977	3346.42	0.0309203	3346.42	0.0192266	3346.42	0.0157639	3346.42	0.0350024	3346.42	0.0355193	3346.42	0.0353515	3346.42	0.0355175	3346.42	0.0355193	3346.42	0.0606285	3346.42	0.0550924	3346.42	0.0552374	3346.42	0.0552977	3346.42	0.0557839	3346.42	0.0354	3346.42	0.0347038	3346.42	0.0321513	3346.42	0.0342741	3346.42	0.0336203
3344.49	0.0219305	3344.49	0.0224687	3344.49	0.0227808	3344.49	0.0223934	3344.49	0.0222843	3344.49	0.0262995	3344.49	0.0288075	3344.49	0.0308114	3344.49	0.019127	3344.49	0.0155638	3344.49	0.0348924	3344.49	0.0354505	3344.49	0.0353127	3344.49	0.0354487	3344.49	0.0354505	3344.49	0.060887	3344.49	0.0552793	3344.49	0.0554206	3344.49	0.0554856	3344.49	0.0559343	3344.49	0.0355	3344.49	0.0347872	3344.49	0.0322997	3344.49	0.0341955	3344.49	0.0336201
3342.57	0.0217987	3342.57	0.0223732	3342.57	0.0226622	3342.57	0.0223304	3342.57	0.0222112	3342.57	0.026069	3342.57	0.0286489	3342.57	0.030607	3342.57	0.0189722	3342.57	0.0153297	3342.57	0.034764	3342.57	0.0353252	3342.57	0.0351927	3342.57	0.0353406	3342.57	0.0353252	3342.57	0.0611077	3342.57	0.0554757	3342.57	0.0556544	3342.57	0.0556727	3342.57	0.056078	3342.57	0.0356	3342.57	0.0346205	3342.57	0.0325399	3342.57	0.0341958	3342.57	0.033707
3340.64	0.0216631	3340.64	0.0222983	3340.64	0.0225962	3340.64	0.0222396	3340.64	0.0221195	3340.64	0.0257251	3340.64	0.0284003	3340.64	0.0302527	3340.64	0.0186882	3340.64	0.0150755	3340.64	0.034548	3340.64	0.0350989	3340.64	0.0348922	3340.64	0.0351642	3340.64	0.0350989	3340.64	0.0612497	3340.64	0.0555565	3340.64	0.0557664	3340.64	0.0557235	3340.64	0.0561537	3340.64	0.0356	3340.64	0.0343605	3340.64	0.0326246	3340.64	0.034245	3340.64	0.0337108
3338.71	0.0215485	3338.71	0.0222094	3338.71	0.022508	3338.71	0.0221102	3338.71	0.0219879	3338.71	0.0253145	3338.71	0.0280806	3338.71	0.0298015	3338.71	0.0183373	3338.71	0.0147923	3338.71	0.0342684	3338.71	0.034838	3338.71	0.0345197	3338.71	0.0349177	3338.71	0.034838	3338.71	0.0613262	3338.71	0.0555611	3338.71	0.055771	3338.71	0.0557054	3338.71	0.0561847	3338.71	0.0355	3338.71	0.0341052	3338.71	0.0325063	3338.71	0.0341924	3338.71	0.0336609
3336.78	0.0214096	3336.78	0.0220251	3336.78	0.0223247	3336.78	0.0219238	3336.78	0.0218376	3336.78	0.0249201	3336.78	0.027689	3336.78	0.0293259	3336.78	0.017983	3336.78	0.0144692	3336.78	0.0339673	3336.78	0.0345593	3336.78	0.0341912	3336.78	0.0345997	3336.78	0.0345593	3336.78	0.0614283	3336.78	0.0555601	3336.78	0.0557882	3336.78	0.055711	3336.78	0.0562302	3336.78	0.0353	3336.78	0.033864	3336.78	0.0322816	3336.78	0.0340316	3336.78	0.033597
3334.85	0.0211828	3334.85	0.0217365	3334.85	0.0220178	3334.85	0.0216354	3334.85	0.0216196	3334.85	0.024526	3334.85	0.0272622	3334.85	0.0288378	3334.85	0.0176254	3334.85	0.0141094	3334.85	0.033625	3334.85	0.0342016	3334.85	0.033905	3334.85	0.0342381	3334.85	0.0342016	3334.85	0.0615396	3334.85	0.0555835	3334.85	0.0558332	3334.85	0.055764	3334.85	0.0563328	3334.85	0.035	3334.85	0.033555	3334.85	0.0319788	3334.85	0.0337243	3334.85	0.0333611
3332.92	0.0208913	3332.92	0.0214318	3332.92	0.0216833	3332.92	0.02133	3332.92	0.0213395	3332.92	0.0241487	3332.92	0.0268619	3332.92	0.0283735	3332.92	0.0173313	3332.92	0.0138402	3332.92	0.0332855	3332.92	0.0338058	3332.92	0.0336187	3332.92	0.0338699	3332.92	0.0338058	3332.92	0.0616932	3332.92	0.0557079	3332.92	0.055934	3332.92	0.0558927	3332.92	0.0565019	3332.92	0.0345	3332.92	0.0330062	3332.92	0.0315254	3332.92	0.0332331	3332.92	0.0327445
3330.99	0.0205982	3330.99	0.0211396	3330.99	0.0213687	3330.99	0.0210569	3330.99	0.0210291	3330.99	0.023829	3330.99	0.0264934	3330.99	0.0280178	3330.99	0.0171552	3330.99	0.0137119	3330.99	0.0330431	3330.99	0.0334808	3330.99	0.0333789	3330.99	0.0335863	3330.99	0.0334808	3330.99	0.0620013	3330.99	0.0560335	3330.99	0.0561403	3330.99	0.0561479	3330.99	0.0568002	3330.99	0.0338	3330.99	0.0323862	3330.99	0.0310163	3330.99	0.0326684	3330.99	0.0319692
3329.06	0.020266	3329.06	0.0207806	3329.06	0.0210261	3329.06	0.0207172	3329.06	0.0206581	3329.06	0.0235707	3329.06	0.0261157	3329.06	0.0277098	3329.06	0.0170858	3329.06	0.0136604	3329.06	0.0328553	3329.06	0.0332963	3329.06	0.0332004	3329.06	0.0333964	3329.06	0.0332963	3329.06	0.0624597	3329.06	0.0564322	3329.06	0.0564894	3329.06	0.0565475	3329.06	0.057176	3329.06	0.0332	3329.06	0.031937	3329.06	0.0304598	3329.06	0.0321869	3329.06	0.0313642
3327.14	0.0199215	3327.14	0.0203742	3327.14	0.0206708	3327.14	0.0203507	3327.14	0.0202703	3327.14	0.0233458	3327.14	0.0257562	3327.14	0.0273654	3327.14	0.0170047	3327.14	0.0136237	3327.14	0.032683	3327.14	0.0331717	3327.14	0.0330468	3327.14	0.0332234	3327.14	0.0331717	3327.14	0.0628747	3327.14	0.0567896	3327.14	0.0568908	3327.14	0.0569927	3327.14	0.0575416	3327.14	0.0328	3327.14	0.0315994	3327.14	0.029794	3327.14	0.0317659	3327.14	0.0309959
3325.21	0.0195755	3325.21	0.020043	3325.21	0.0203351	3325.21	0.0200415	3325.21	0.0199498	3325.21	0.0231156	3325.21	0.0254161	3325.21	0.0269979	3325.21	0.0168758	3325.21	0.013571	3325.21	0.0324551	3325.21	0.0330061	3325.21	0.0328577	3325.21	0.0330127	3325.21	0.0330061	3325.21	0.0631246	3325.21	0.0570496	3325.21	0.0572034	3325.21	0.0572813	3325.21	0.0577938	3325.21	0.0323	3325.21	0.0312093	3325.21	0.0290636	3325.21	0.031217	3325.21	0.0306718
3323.28	0.0192458	3323.28	0.0197457	3323.28	0.0199869	3323.28	0.0197563	3323.28	0.0196624	3323.28	0.0228273	3323.28	0.0251073	3323.28	0.0266494	3323.28	0.0166874	3323.28	0.0134503	3323.28	0.0321526	3323.28	0.0327206	3323.28	0.0326081	3323.28	0.0327718	3323.28	0.0327206	3323.28	0.0632261	3323.28	0.0572091	3323.28	0.0573444	3323.28	0.0573523	3323.28	0.0579028	3323.28	0.0317	3323.28	0.0307782	3323.28	0.0285047	3323.28	0.0306908	3323.28	0.0303061
3321.35	0.0189804	3321.35	0.0194548	3321.35	0.0197091	3321.35	0.0194488	3321.35	0.0193833	3321.35	0.0224954	3321.35	0.0247903	3321.35	0.0262902	3321.35	0.0164352	3321.35	0.0132751	3321.35	0.0318807	3321.35	0.0323849	3321.35	0.0323225	3321.35	0.0324863	3321.35	0.0323849	3321.35	0.0633183	3321.35	0.0572742	3321.35	0.0574259	3321.35	0.0574072	3321.35	0.0579527	3321.35	0.0312	3321.35	0.0305072	3321.35	0.0282431	3321.35	0.0303731	3321.35	0.0300126
3319.42	0.0188456	3319.42	0.019266	3319.42	0.0196022	3319.42	0.0192116	3319.42	0.0191692	3319.42	0.0221644	3319.42	0.0244679	3319.42	0.0259657	3319.42	0.0161955	3319.42	0.0131129	3319.42	0.0317086	3319.42	0.0321201	3319.42	0.0320906	3319.42	0.0322618	3319.42	0.0321201	3319.42	0.063432	3319.42	0.0573235	3319.42	0.0575063	3319.42	0.057542	3319.42	0.0580293	3319.42	0.031	3319.42	0.0303809	3319.42	0.0282136	3319.42	0.0300959	3319.42	0.0298193
3317.49	0.0187589	3317.49	0.019232	3317.49	0.0195479	3317.49	0.0191353	3317.49	0.0190556	3317.49	0.0219676	3317.49	0.0242386	3317.49	0.0257286	3317.49	0.0160303	3317.49	0.0130291	3317.49	0.0315714	3317.49	0.0319766	3317.49	0.0319394	3317.49	0.0321586	3317.49	0.0319766	3317.49	0.063512	3317.49	0.0573867	3317.49	0.0575522	3317.49	0.057669	3317.49	0.0581141	3317.49	0.0311	3317.49	0.0303321	3317.49	0.0282505	3317.49	0.0298326	3317.49	0.0296966
3315.56	0.018656	3315.56	0.0192108	3315.56	0.0194286	3315.56	0.0191106	3315.56	0.0189978	3315.56	0.0218769	3315.56	0.0241332	3315.56	0.0255763	3315.56	0.015986	3315.56	0.01299	3315.56	0.0314471	3315.56	0.0318815	3315.56	0.0318351	3315.56	0.0320953	3315.56	0.0318815	3315.56	0.0634996	3315.56	0.0573606	3315.56	0.0574963	3315.56	0.0576494	3315.56	0.0580731	3315.56	0.0311	3315.56	0.030286	3315.56	0.0281998	3315.56	0.0297296	3315.56	0.0296737
3313.63	0.0185242	3313.63	0.0191045	3313.63	0.0192647	3313.63	0.0190318	3313.63	0.0189362	3313.63	0.0218145	3313.63	0.0240485	3313.63	0.0254197	3313.63	0.0160014	3313.63	0.0129446	3313.63	0.031297	3313.63	0.0317534	3313.63	0.0316779	3313.63	0.0319701	3313.63	0.0317534	3313.63	0.0633066	3313.63	0.0571543	3313.63	0.0572494	3313.63	0.0573653	3313.63	0.0577678	3313.63	0.031	3313.63	0.0300605	3313.63	0.0279592	3313.63	0.02962	3313.63	0.0295161
3311.71	0.0183501	3311.71	0.0189123	3311.71	0.0191172	3311.71	0.0188905	3311.71	0.0188067	3311.71	0.0216953	3311.71	0.0238871	3311.71	0.0252421	3311.71	0.0159543	3311.71	0.0128704	3311.71	0.0310787	3311.71	0.0315367	3311.71	0.0314311	3311.71	0.0317264	3311.71	0.0315367	3311.71	0.0628384	3311.71	0.0566634	3311.71	0.0567234	3311.71	0.0568289	3311.71	0.0572267	3311.71	0.0306	3311.71	0.0296198	3311.71	0.0276211	3311.71	0.0294089	3311.71	0.0291522
3309.78	0.01819	3309.78	0.0187421	3309.78	0.0189891	3309.78	0.0187353	3309.78	0.018633	3309.78	0.0215415	3309.78	0.023679	3309.78	0.0250698	3309.78	0.0158235	3309.78	0.0127648	3309.78	0.0307969	3309.78	0.0312563	3309.78	0.0311186	3309.78	0.0313879	3309.78	0.0312563	3309.78	0.0620924	3309.78	0.0558828	3309.78	0.0559854	3309.78	0.0560542	3309.78	0.0565158	3309.78	0.0303	3309.78	0.0292895	3309.78	0.0274225	3309.78	0.02942	3309.78	0.0289673
3307.85	0.0180955	3307.85	0.0186297	3307.85	0.0188885	3307.85	0.018586	3307.85	0.0184606	3307.85	0.0214122	3307.85	0.0235132	3307.85	0.0249635	3307.85	0.0156945	3307.85	0.012654	3307.85	0.0305096	3307.85	0.0309492	3307.85	0.0308185	3307.85	0.0310097	3307.85	0.0309492	3307.85	0.061207	3307.85	0.0549891	3307.85	0.055181	3307.85	0.0551806	3307.85	0.0557525	3307.85	0.0301	3307.85	0.0293168	3307.85	0.0275274	3307.85	0.0296668	3307.85	0.0291795
3305.92	0.0180991	3305.92	0.0185837	3305.92	0.0188545	3305.92	0.0184984	3305.92	0.0184105	3305.92	0.0213499	3305.92	0.0234434	3305.92	0.0249364	3305.92	0.0156334	3305.92	0.012608	3305.92	0.0302564	3305.92	0.0307023	3305.92	0.0305933	3305.92	0.0307199	3305.92	0.0307023	3305.92	0.0604009	3305.92	0.0542342	3305.92	0.0544721	3305.92	0.0544178	3305.92	0.0550486	3305.92	0.0302	3305.92	0.0295001	3305.92	0.0279038	3305.92	0.029827	3305.92	0.0294301
3303.99	0.0182059	3303.99	0.0186645	3303.99	0.0189088	3303.99	0.0185785	3303.99	0.0185031	3303.99	0.0213665	3303.99	0.0234927	3303.99	0.0249888	3303.99	0.0156101	3303.99	0.0126532	3303.99	0.0301067	3303.99	0.0306105	3303.99	0.0304733	3303.99	0.0306057	3303.99	0.0306105	3303.99	0.0598441	3303.99	0.0537625	3303.99	0.0539668	3303.99	0.0539174	3303.99	0.0544833	3303.99	0.0307	3303.99	0.0297386	3303.99	0.0283678	3303.99	0.0299685	3303.99	0.0295367
3302.06	0.0183464	3302.06	0.0188697	3302.06	0.0190633	3302.06	0.0187557	3302.06	0.0186703	3302.06	0.0214729	3302.06	0.0236511	3302.06	0.0251291	3302.06	0.0157025	3302.06	0.0127423	3302.06	0.0301124	3302.06	0.0306715	3302.06	0.0305201	3302.06	0.0306629	3302.06	0.0306715	3302.06	0.0595693	3302.06	0.0535688	3302.06	0.0536825	3302.06	0.0536714	3302.06	0.0542018	3302.06	0.0312	3302.06	0.0302306	3302.06	0.0287593	3302.06	0.0303808	3302.06	0.0297526
3300.13	0.0185257	3300.13	0.0191196	3300.13	0.0193004	3300.13	0.0189749	3300.13	0.0188965	3300.13	0.0216597	3300.13	0.023951	3300.13	0.0253884	3300.13	0.0159101	3300.13	0.012852	3300.13	0.0303114	3300.13	0.0308378	3300.13	0.0307321	3300.13	0.0308745	3300.13	0.0308378	3300.13	0.0595156	3300.13	0.0535091	3300.13	0.0535861	3300.13	0.053615	3300.13	0.0541722	3300.13	0.0318	3300.13	0.0308964	3300.13	0.0290851	3300.13	0.0309455	3300.13	0.0302128
3298.2	0.018753	3298.2	0.0194084	3298.2	0.0195892	3298.2	0.0192527	3298.2	0.0192133	3298.2	0.021926	3298.2	0.0243269	3298.2	0.0257498	3298.2	0.0161351	3298.2	0.0129901	3298.2	0.0306002	3298.2	0.0310559	3298.2	0.0310143	3298.2	0.0311731	3298.2	0.0310559	3298.2	0.0595359	3298.2	0.0534673	3298.2	0.0535605	3298.2	0.0536319	3298.2	0.0542099	3298.2	0.0321	3298.2	0.0313553	3298.2	0.0294458	3298.2	0.0313554	3298.2	0.0306993
3296.28	0.0190593	3296.28	0.0197579	3296.28	0.0199303	3296.28	0.0195919	3296.28	0.0195729	3296.28	0.0222812	3296.28	0.0247321	3296.28	0.0261917	3296.28	0.0163375	3296.28	0.013177	3296.28	0.0309002	3296.28	0.0313413	3296.28	0.0312679	3296.28	0.0314921	3296.28	0.0313413	3296.28	0.0595135	3296.28	0.0534076	3296.28	0.0535206	3296.28	0.0535873	3296.28	0.0541737	3296.28	0.0325	3296.28	0.0315433	3296.28	0.0298328	3296.28	0.0316265	3296.28	0.0311321
3294.35	0.0194272	3294.35	0.0201311	3294.35	0.0202743	3294.35	0.0199648	3294.35	0.0199749	3294.35	0.0227366	3294.35	0.0252237	3294.35	0.0267245	3294.35	0.0166021	3294.35	0.0134153	3294.35	0.0312651	3294.35	0.0317267	3294.35	0.0315628	3294.35	0.0318885	3294.35	0.0317267	3294.35	0.0594213	3294.35	0.0533178	3294.35	0.0534431	3294.35	0.0534504	3294.35	0.0540862	3294.35	0.0329	3294.35	0.0317159	3294.35	0.0301379	3294.35	0.0319008	3294.35	0.0314571
3292.42	0.0198471	3292.42	0.0204941	3292.42	0.0206144	3292.42	0.0203271	3292.42	0.0203684	3292.42	0.0232745	3292.42	0.0258081	3292.42	0.0273198	3292.42	0.016986	3292.42	0.0136767	3292.42	0.0317313	3292.42	0.0321773	3292.42	0.0319838	3292.42	0.0323493	3292.42	0.0321773	3292.42	0.0592743	3292.42	0.0532045	3292.42	0.0532949	3292.42	0.053284	3292.42	0.0539362	3292.42	0.0333	3292.42	0.0321028	3292.42	0.0303143	3292.42	0.03216	3292.42	0.0316746
3290.49	0.0202887	3290.49	0.0208833	3290.49	0.0210293	3290.49	0.0207343	3290.49	0.0207795	3290.49	0.0238651	3290.49	0.026427	3290.49	0.0279549	3290.49	0.0174467	3290.49	0.0139265	3290.49	0.0322327	3290.49	0.0326299	3290.49	0.0325201	3290.49	0.0328033	3290.49	0.0326299	3290.49	0.0591407	3290.49	0.0531289	3290.49	0.0531183	3290.49	0.0532023	3290.49	0.0537782	3290.49	0.0334	3290.49	0.0325922	3290.49	0.0303728	3290.49	0.0323303	3290.49	0.0319346
3288.56	0.0207507	3288.56	0.0213315	3288.56	0.0215367	3288.56	0.0212216	3288.56	0.0212214	3288.56	0.0244888	3288.56	0.0270574	3288.56	0.0286604	3288.56	0.0179031	3288.56	0.0142321	3288.56	0.0327461	3288.56	0.0331077	3288.56	0.0330837	3288.56	0.033263	3288.56	0.0331077	3288.56	0.0590738	3288.56	0.0530649	3288.56	0.053024	3288.56	0.0531855	3288.56	0.0537052	3288.56	0.0334	3288.56	0.0328713	3288.56	0.0304514	3288.56	0.0324657	3288.56	0.0322224
3286.63	0.0212262	3286.63	0.0218248	3286.63	0.0220722	3286.63	0.0217555	3286.63	0.0216661	3286.63	0.0251077	3286.63	0.0276898	3286.63	0.0293927	3286.63	0.0183307	3286.63	0.0146029	3286.63	0.0332502	3286.63	0.0336738	3286.63	0.0336301	3286.63	0.0337915	3286.63	0.0336738	3286.63	0.0590778	3286.63	0.0530084	3286.63	0.0530426	3286.63	0.0531629	3286.63	0.0537159	3286.63	0.0336	3286.63	0.0328723	3286.63	0.0305975	3286.63	0.0326016	3286.63	0.0324072
3284.7	0.0216566	3284.7	0.0222852	3284.7	0.0225563	3284.7	0.0222477	3284.7	0.0220942	3284.7	0.025662	3284.7	0.0282954	3284.7	0.0300727	3284.7	0.0187296	3284.7	0.0149341	3284.7	0.0337559	3284.7	0.0342994	3284.7	0.0341488	3284.7	0.0343506	3284.7	0.0342994	3284.7	0.0591371	3284.7	0.053015	3284.7	0.0530909	3284.7	0.0531311	3284.7	0.0537446	3284.7	0.0339	3284.7	0.0328016	3284.7	0.0308154	3284.7	0.0326903	3284.7	0.0324885
3282.77	0.0220104	3282.77	0.0226595	3282.77	0.0229047	3282.77	0.022634	3282.77	0.0224578	3282.77	0.0261088	3282.77	0.0288457	3282.77	0.0306372	3282.77	0.0190694	3282.77	0.0151358	3282.77	0.034218	3282.77	0.0348392	3282.77	0.0346019	3282.77	0.0347787	3282.77	0.0348392	3282.77	0.0591647	3282.77	0.0529632	3282.77	0.0530759	3282.77	0.0530713	3282.77	0.053709	3282.77	0.0341	3282.77	0.0328612	3282.77	0.0310674	3282.77	0.0327219	3282.77	0.0325219
3280.85	0.0222558	3280.85	0.0229275	3280.85	0.0231211	3280.85	0.0229018	3280.85	0.0227034	3280.85	0.0264474	3280.85	0.0292854	3280.85	0.0310663	3280.85	0.0193713	3280.85	0.0152907	3280.85	0.0345657	3280.85	0.0351747	3280.85	0.0349517	3280.85	0.0350743	3280.85	0.0351747	3280.85	0.0590982	3280.85	0.0527623	3280.85	0.0529612	3280.85	0.0529646	3280.85	0.0535844	3280.85	0.0344	3280.85	0.0330418	3280.85	0.0313149	3280.85	0.0328484	3280.85	0.0326034
3278.92	0.0223923	3278.92	0.0230399	3278.92	0.0232366	3278.92	0.0230327	3278.92	0.0228493	3278.92	0.0266418	3278.92	0.0294942	3278.92	0.031291	3278.92	0.0195718	3278.92	0.015438	3278.92	0.0347734	3278.92	0.0353238	3278.92	0.0351132	3278.92	0.0352862	3278.92	0.0353238	3278.92	0.0588899	3278.92	0.0524888	3278.92	0.0527813	3278.92	0.0527774	3278.92	0.0533766	3278.92	0.0345	3278.92	0.0331501	3278.92	0.0314934	3278.92	0.0330065	3278.92	0.0326735
3276.99	0.0224009	3276.99	0.0229583	3276.99	0.0232352	3276.99	0.0229842	3276.99	0.0228698	3276.99	0.026621	3276.99	0.0294225	3276.99	0.0312766	3276.99	0.0195777	3276.99	0.0154951	3276.99	0.0346724	3276.99	0.0351884	3276.99	0.0349496	3276.99	0.0352437	3276.99	0.0351884	3276.99	0.0584243	3276.99	0.0520992	3276.99	0.0523999	3276.99	0.0523568	3276.99	0.0529447	3276.99	0.0345	3276.99	0.0330365	3276.99	0.0314455	3276.99	0.0330395	3276.99	0.0326266
3275.06	0.0222568	3275.06	0.022797	3275.06	0.0230733	3275.06	0.0227888	3275.06	0.0226996	3275.06	0.0263619	3275.06	0.0291175	3275.06	0.0310336	3275.06	0.0193754	3275.06	0.0153609	3275.06	0.034217	3275.06	0.0347588	3275.06	0.0345002	3275.06	0.0348222	3275.06	0.0347588	3275.06	0.0577591	3275.06	0.0515639	3275.06	0.0517971	3275.06	0.0517285	3275.06	0.052316	3275.06	0.0342	3275.06	0.0328826	3275.06	0.0312593	3275.06	0.0330136	3275.06	0.0325104
3273.13	0.022032	3273.13	0.0226111	3273.13	0.0227989	3273.13	0.022534	3273.13	0.0224152	3273.13	0.0260342	3273.13	0.0287745	3273.13	0.0307047	3273.13	0.0191284	3273.13	0.0151633	3273.13	0.0337129	3273.13	0.0343059	3273.13	0.0340059	3273.13	0.0343107	3273.13	0.0343059	3273.13	0.0571898	3273.13	0.0510118	3273.13	0.0511911	3273.13	0.0511851	3273.13	0.051763	3273.13	0.0339	3273.13	0.0328832	3273.13	0.0311916	3273.13	0.0330245	3273.13	0.0324456
3271.2	0.0218469	3271.2	0.0224305	3271.2	0.0225902	3271.2	0.0223004	3271.2	0.0221968	3271.2	0.0258057	3271.2	0.0285227	3271.2	0.0304333	3271.2	0.0189329	3271.2	0.0150057	3271.2	0.0333657	3271.2	0.0339725	3271.2	0.0336764	3271.2	0.0339522	3271.2	0.0339725	3271.2	0.056854	3271.2	0.0506158	3271.2	0.0507789	3271.2	0.0508854	3271.2	0.0514516	3271.2	0.0337	3271.2	0.032945	3271.2	0.0311913	3271.2	0.0330269	3271.2	0.0324667
3269.27	0.0217685	3269.27	0.0223146	3269.27	0.0225281	3269.27	0.0221728	3269.27	0.0221167	3269.27	0.0257034	3269.27	0.0283979	3269.27	0.030305	3269.27	0.0188527	3269.27	0.0149736	3269.27	0.0332145	3269.27	0.0338124	3269.27	0.033585	3269.27	0.0338204	3269.27	0.0338124	3269.27	0.0567368	3269.27	0.0504523	3269.27	0.0506621	3269.27	0.0507881	3269.27	0.0513722	3269.27	0.0337	3269.27	0.032961	3269.27	0.0311787	3269.27	0.0330442	3269.27	0.0326303
3267.34	0.0217932	3267.34	0.0222959	3267.34	0.0226001	3267.34	0.0221349	3267.34	0.0221403	3267.34	0.0257794	3267.34	0.0284213	3267.34	0.0303686	3267.34	0.0189147	3267.34	0.015066	3267.34	0.0333032	3267.34	0.0339024	3267.34	0.0337013	3267.34	0.0339124	3267.34	0.0339024	3267.34	0.0568872	3267.34	0.0505894	3267.34	0.0508326	3267.34	0.0509009	3267.34	0.0515068	3267.34	0.034	3267.34	0.032951	3267.34	0.0312822	3267.34	0.0331481	3267.34	0.0328261
3265.42	0.0218698	3265.42	0.0223978	3265.42	0.0227461	3265.42	0.0222146	3265.42	0.0222347	3265.42	0.026013	3265.42	0.0286064	3265.42	0.0305414	3265.42	0.0190532	3265.42	0.0152046	3265.42	0.0335917	3265.42	0.0341616	3265.42	0.0339141	3265.42	0.0341615	3265.42	0.0341616	3265.42	0.0572984	3265.42	0.0509501	3265.42	0.0511662	3265.42	0.0512102	3265.42	0.0517997	3265.42	0.0343	3265.42	0.0330031	3265.42	0.0314351	3265.42	0.0333254	3265.42	0.032933
3263.49	0.0220171	3263.49	0.022585	3263.49	0.0229551	3263.49	0.022428	3263.49	0.0224213	3263.49	0.0262853	3263.49	0.0289104	3263.49	0.03074	3263.49	0.0192138	3263.49	0.0153551	3263.49	0.0339375	3263.49	0.0345041	3263.49	0.0342149	3263.49	0.0345037	3263.49	0.0345041	3263.49	0.0577727	3263.49	0.0513596	3263.49	0.0515429	3263.49	0.0516069	3263.49	0.0521457	3263.49	0.0346	3263.49	0.0331746	3263.49	0.0315319	3263.49	0.0335295	3263.49	0.03305
3261.56	0.0222002	3261.56	0.0227998	3261.56	0.0231801	3261.56	0.0226923	3261.56	0.022636	3261.56	0.0265579	3261.56	0.0292175	3261.56	0.0309397	3261.56	0.0194161	3261.56	0.015515	3261.56	0.0343492	3261.56	0.0349551	3261.56	0.0346436	3261.56	0.0349441	3261.56	0.0349551	3261.56	0.0582726	3261.56	0.0518331	3261.56	0.0520238	3261.56	0.0520603	3261.56	0.0525948	3261.56	0.0348	3261.56	0.0334188	3261.56	0.0316038	3261.56	0.0336829	3261.56	0.0332547
3259.63	0.022349	3259.63	0.0229618	3259.63	0.0233626	3259.63	0.0228961	3259.63	0.0227956	3259.63	0.0268669	3259.63	0.0294049	3259.63	0.0311463	3259.63	0.0196073	3259.63	0.0157006	3259.63	0.0349017	3259.63	0.0355224	3259.63	0.035206	3259.63	0.0355169	3259.63	0.0355224	3259.63	0.0589164	3259.63	0.0524629	3259.63	0.0526558	3259.63	0.0526694	3259.63	0.0532205	3259.63	0.0349	3259.63	0.0337402	3259.63	0.0317084	3259.63	0.0336769	3259.63	0.0335217
3257.7	0.0224297	3257.7	0.0230145	3257.7	0.0234195	3257.7	0.0229717	3257.7	0.0228961	3257.7	0.0270572	3257.7	0.0294025	3257.7	0.0312268	3257.7	0.0196788	3257.7	0.0157911	3257.7	0.0353223	3257.7	0.035907	3257.7	0.0356561	3257.7	0.0359681	3257.7	0.035907	3257.7	0.0595118	3257.7	0.0530468	3257.7	0.0531906	3257.7	0.0532292	3257.7	0.0538385	3257.7	0.035	3257.7	0.0340013	3257.7	0.0317305	3257.7	0.0336057	3257.7	0.0336472
3255.77	0.0224388	3255.77	0.0229996	3255.77	0.0233503	3255.77	0.0229499	3255.77	0.0229168	3255.77	0.0268946	3255.77	0.0292694	3255.77	0.0310547	3255.77	0.0195487	3255.77	0.0156318	3255.77	0.0351867	3255.77	0.0357204	3255.77	0.0355419	3255.77	0.0358438	3255.77	0.0357204	3255.77	0.0596696	3255.77	0.0531541	3255.77	0.0532734	3255.77	0.0533819	3255.77	0.0540352	3255.77	0.0351	3255.77	0.0339526	3255.77	0.0316354	3255.77	0.0336518	3255.77	0.0334713
3253.84	0.0224031	3253.84	0.0230091	3253.84	0.0232604	3253.84	0.0229294	3253.84	0.0228723	3253.84	0.0264733	3253.84	0.0291332	3253.84	0.0307986	3253.84	0.0193213	3253.84	0.0153698	3253.84	0.0346575	3253.84	0.0351776	3253.84	0.035024	3253.84	0.0353253	3253.84	0.0351776	3253.84	0.0595477	3253.84	0.052969	3253.84	0.0531045	3253.84	0.0532391	3253.84	0.0538774	3253.84	0.0353	3253.84	0.0338476	3253.84	0.031792	3253.84	0.0338725	3253.84	0.0333748
3251.91	0.0223801	3251.91	0.0230471	3251.91	0.0232316	3251.91	0.0229657	3251.91	0.0228384	3251.91	0.0262131	3251.91	0.0291013	3251.91	0.0307183	3251.91	0.0192015	3251.91	0.0152647	3251.91	0.0343461	3251.91	0.0348823	3251.91	0.03471	3251.91	0.0350152	3251.91	0.0348823	3251.91	0.0596913	3251.91	0.0530561	3251.91	0.0532228	3251.91	0.0533211	3251.91	0.0539096	3251.91	0.0353	3251.91	0.0338997	3251.91	0.0321518	3251.91	0.0341235	3251.91	0.0335275
3249.98	0.0224423	3249.98	0.0231401	3249.98	0.0233487	3249.98	0.023059	3249.98	0.0229083	3249.98	0.0262029	3249.98	0.0291719	3249.98	0.0308038	3249.98	0.0192031	3249.98	0.0152881	3249.98	0.0343869	3249.98	0.0349914	3249.98	0.0348182	3249.98	0.0350477	3249.98	0.0349914	3249.98	0.0601609	3249.98	0.0535222	3249.98	0.0536687	3249.98	0.0537267	3249.98	0.0542915	3249.98	0.0354	3249.98	0.0341356	3249.98	0.032528	3249.98	0.0343614	3249.98	0.03378
3248.06	0.0226033	3248.06	0.0233519	3248.06	0.0236008	3248.06	0.0232709	3248.06	0.023099	3248.06	0.0263721	3248.06	0.0293034	3248.06	0.0309732	3248.06	0.0192964	3248.06	0.0153272	3248.06	0.0346318	3248.06	0.0352884	3248.06	0.0351082	3248.06	0.035264	3248.06	0.0352884	3248.06	0.060813	3248.06	0.0541157	3248.06	0.0542873	3248.06	0.0543147	3248.06	0.0548894	3248.06	0.0357	3248.06	0.034663	3248.06	0.0329972	3248.06	0.0346779	3248.06	0.0341106
3246.13	0.022875	3246.13	0.0236376	3246.13	0.0239109	3246.13	0.0235569	3246.13	0.023383	3246.13	0.0266282	3246.13	0.0295215	3246.13	0.0312392	3246.13	0.0194802	3246.13	0.015394	3246.13	0.0349828	3246.13	0.0356819	3246.13	0.0354431	3246.13	0.0355831	3246.13	0.0356819	3246.13	0.0615678	3246.13	0.0547879	3246.13	0.05501	3246.13	0.0550079	3246.13	0.0555539	3246.13	0.0361	3246.13	0.0353395	3246.13	0.0335973	3246.13	0.0351905	3246.13	0.0345633
3244.2	0.02323	3244.2	0.0239731	3244.2	0.0242096	3244.2	0.0238951	3244.2	0.0237277	3244.2	0.0269341	3244.2	0.029858	3244.2	0.031644	3244.2	0.019746	3244.2	0.0155091	3244.2	0.0354221	3244.2	0.036135	3244.2	0.0358617	3244.2	0.0360287	3244.2	0.036135	3244.2	0.0624511	3244.2	0.0555977	3244.2	0.0558237	3244.2	0.0557807	3244.2	0.0563137	3244.2	0.0368	3244.2	0.0359588	3244.2	0.0342762	3244.2	0.0358567	3244.2	0.0352456
3242.27	0.0236378	3242.27	0.0243881	3242.27	0.0245901	3242.27	0.0242619	3242.27	0.0241527	3242.27	0.0273264	3242.27	0.0303066	3242.27	0.0321617	3242.27	0.0200652	3242.27	0.015682	3242.27	0.03599	3242.27	0.0366856	3242.27	0.0364295	3242.27	0.0366338	3242.27	0.0366856	3242.27	0.0634548	3242.27	0.0565227	3242.27	0.0567188	3242.27	0.056662	3242.27	0.0572119	3242.27	0.0375	3242.27	0.0364859	3242.27	0.0349274	3242.27	0.0364679	3242.27	0.0360605
3240.34	0.0240743	3240.34	0.0248553	3240.34	0.025103	3240.34	0.0247055	3240.34	0.0246319	3240.34	0.0278284	3240.34	0.030834	3240.34	0.032769	3240.34	0.0204046	3240.34	0.0159434	3240.34	0.0366649	3240.34	0.037331	3240.34	0.0370874	3240.34	0.0373691	3240.34	0.037331	3240.34	0.0645762	3240.34	0.0574868	3240.34	0.0576669	3240.34	0.0576392	3240.34	0.0582282	3240.34	0.0381	3240.34	0.0369872	3240.34	0.0354181	3240.34	0.0369503	3240.34	0.0366796
3238.41	0.0245871	3238.41	0.0253627	3238.41	0.0256525	3238.41	0.0252301	3238.41	0.0251112	3238.41	0.028413	3238.41	0.0314965	3238.41	0.0334913	3238.41	0.0207856	3238.41	0.0162804	3238.41	0.0375152	3238.41	0.0381611	3238.41	0.0378879	3238.41	0.038253	3238.41	0.0381611	3238.41	0.0658451	3238.41	0.0585712	3238.41	0.0588146	3238.41	0.0587912	3238.41	0.0594106	3238.41	0.0387	3238.41	0.0374928	3238.41	0.0358912	3238.41	0.0375392	3238.41	0.0371681
3236.48	0.0251907	3236.48	0.0259188	3236.48	0.0262211	3236.48	0.0258168	3236.48	0.0256441	3236.48	0.0292529	3236.48	0.0323207	3236.48	0.0343962	3236.48	0.0213414	3236.48	0.0167971	3236.48	0.0387445	3236.48	0.0393707	3236.48	0.0391024	3236.48	0.0394857	3236.48	0.0393707	3236.48	0.0674692	3236.48	0.0600564	3236.48	0.0603932	3236.48	0.0603205	3236.48	0.0609706	3236.48	0.0394	3236.48	0.038083	3236.48	0.0365171	3236.48	0.0382384	3236.48	0.0378328
3234.55	0.0258596	3234.55	0.0265372	3234.55	0.0268412	3234.55	0.0264467	3234.55	0.0262879	3234.55	0.0302617	3234.55	0.0332585	3234.55	0.0353697	3234.55	0.0220344	3234.55	0.0173957	3234.55	0.0401818	3234.55	0.0407885	3234.55	0.0405768	3234.55	0.0408936	3234.55	0.0407885	3234.55	0.0693331	3234.55	0.0618354	3234.55	0.0621608	3234.55	0.0620826	3234.55	0.0627442	3234.55	0.04	3234.55	0.0387801	3234.55	0.0372698	3234.55	0.0388555	3234.55	0.0386183
3232.63	0.0265278	3232.63	0.0271633	3232.63	0.0274482	3232.63	0.0270835	3232.63	0.0269741	3232.63	0.0310063	3232.63	0.0341127	3232.63	0.0361922	3232.63	0.0225962	3232.63	0.0177799	3232.63	0.0411293	3232.63	0.0417134	3232.63	0.0415651	3232.63	0.0418374	3232.63	0.0417134	3232.63	0.0708354	3232.63	0.0632293	3232.63	0.0634837	3232.63	0.0634513	3232.63	0.0641144	3232.63	0.0404	3232.63	0.0394341	3232.63	0.0378611	3232.63	0.0394522	3232.63	0.0392021
3230.7	0.0270947	3230.7	0.0277155	3230.7	0.0279887	3230.7	0.0276365	3230.7	0.0275507	3230.7	0.0314612	3230.7	0.0347855	3230.7	0.0369278	3230.7	0.0229596	3230.7	0.0179681	3230.7	0.0415737	3230.7	0.0421933	3230.7	0.0420398	3230.7	0.0423188	3230.7	0.0421933	3230.7	0.0718956	3230.7	0.06412	3230.7	0.0643667	3230.7	0.0644056	3230.7	0.0650507	3230.7	0.0408	3230.7	0.0398847	3230.7	0.0382417	3230.7	0.0399585	3230.7	0.0395759
3228.77	0.0275053	3228.77	0.0281703	3228.77	0.0284539	3228.77	0.0280916	3228.77	0.027989	3228.77	0.0320013	3228.77	0.0354035	3228.77	0.0376272	3228.77	0.023341	3228.77	0.0182228	3228.77	0.0421043	3228.77	0.0427851	3228.77	0.042609	3228.77	0.0429015	3228.77	0.0427851	3228.77	0.072978	3228.77	0.0650277	3228.77	0.0653225	3228.77	0.0653866	3228.77	0.0659891	3228.77	0.0412	3228.77	0.0401665	3228.77	0.0386546	3228.77	0.0402684	3228.77	0.0399231
3226.84	0.0277455	3226.84	0.0285006	3226.84	0.0287661	3226.84	0.028422	3226.84	0.0282794	3226.84	0.0324896	3226.84	0.035914	3226.84	0.0381703	3226.84	0.0237215	3226.84	0.0185078	3226.84	0.0426978	3226.84	0.0434025	3226.84	0.0432635	3226.84	0.0435013	3226.84	0.0434025	3226.84	0.0740803	3226.84	0.0659824	3226.84	0.0662915	3226.84	0.0663376	3226.84	0.0669646	3226.84	0.0415	3226.84	0.0403964	3226.84	0.0389861	3226.84	0.0404224	3226.84	0.0401682
3224.91	0.027834	3224.91	0.0286362	3224.91	0.0288819	3224.91	0.0285599	3224.91	0.0283933	3224.91	0.0327678	3224.91	0.0361575	3224.91	0.0384429	3224.91	0.0239747	3224.91	0.0186935	3224.91	0.0431855	3224.91	0.0438903	3224.91	0.0437779	3224.91	0.0439324	3224.91	0.0438903	3224.91	0.075059	3224.91	0.0668582	3224.91	0.0671292	3224.91	0.0671642	3224.91	0.0678417	3224.91	0.0417	3224.91	0.0406825	3224.91	0.0390185	3224.91	0.0404791	3224.91	0.0402572
3222.98	0.0277843	3222.98	0.0285526	3222.98	0.0287754	3222.98	0.0284361	3222.98	0.028298	3222.98	0.0328273	3222.98	0.0360644	3222.98	0.0383921	3222.98	0.0240081	3222.98	0.0187259	3222.98	0.0435072	3222.98	0.0442424	3222.98	0.0440439	3222.98	0.0442011	3222.98	0.0442424	3222.98	0.0757841	3222.98	0.0676084	3222.98	0.0678475	3222.98	0.0678789	3222.98	0.0685721	3222.98	0.0417	3222.98	0.0408073	3222.98	0.0387774	3222.98	0.0405237	3222.98	0.0401727
3221.05	0.0275468	3221.05	0.0282564	3221.05	0.0285114	3221.05	0.0281513	3221.05	0.0280085	3221.05	0.0324535	3221.05	0.0356326	3221.05	0.0379378	3221.05	0.0237192	3221.05	0.0185307	3221.05	0.043271	3221.05	0.0440022	3221.05	0.0437652	3221.05	0.0439609	3221.05	0.0440022	3221.05	0.0758953	3221.05	0.067824	3221.05	0.0680412	3221.05	0.0681298	3221.05	0.0687668	3221.05	0.0412	3221.05	0.0404625	3221.05	0.0382826	3221.05	0.0403204	3221.05	0.0398015
3219.12	0.027134	3219.12	0.0277827	3219.12	0.0281577	3219.12	0.0277949	3219.12	0.0275837	3219.12	0.0317489	3219.12	0.0350187	3219.12	0.0372254	3219.12	0.0232547	3219.12	0.018137	3219.12	0.0424817	3219.12	0.0431475	3219.12	0.0429647	3219.12	0.0431919	3219.12	0.0431475	3219.12	0.0754688	3219.12	0.0674724	3219.12	0.0676746	3219.12	0.0678091	3219.12	0.0683932	3219.12	0.0405	3219.12	0.0397677	3219.12	0.0375828	3219.12	0.0397019	3219.12	0.0392031
3217.2	0.0266255	3217.2	0.0272315	3217.2	0.0276385	3217.2	0.0273049	3217.2	0.0270574	3217.2	0.03097	3217.2	0.0342722	3217.2	0.0364222	3217.2	0.0227351	3217.2	0.0176641	3217.2	0.0415333	3217.2	0.0421157	3217.2	0.0419983	3217.2	0.0422351	3217.2	0.0421157	3217.2	0.0749063	3217.2	0.0668726	3217.2	0.0671282	3217.2	0.0672225	3217.2	0.0677917	3217.2	0.0399	3217.2	0.0389387	3217.2	0.0367082	3217.2	0.038928	3217.2	0.0384306
3215.27	0.0260334	3215.27	0.0266265	3215.27	0.026949	3215.27	0.0266279	3215.27	0.0264141	3215.27	0.0300994	3215.27	0.0333916	3215.27	0.0355498	3215.27	0.0221261	3215.27	0.0171462	3215.27	0.0405145	3215.27	0.0410984	3215.27	0.0409384	3215.27	0.0412152	3215.27	0.0410984	3215.27	0.0742355	3215.27	0.0661739	3215.27	0.0665198	3215.27	0.0664856	3215.27	0.0670826	3215.27	0.0394	3215.27	0.0381943	3215.27	0.0358924	3215.27	0.0381771	3215.27	0.0376819
3213.34	0.0254169	3213.34	0.0260162	3213.34	0.0262749	3213.34	0.0259437	3213.34	0.0257987	3213.34	0.0291935	3213.34	0.0324488	3213.34	0.0345747	3213.34	0.0214573	3213.34	0.016641	3213.34	0.0395331	3213.34	0.0401841	3213.34	0.0399646	3213.34	0.0402439	3213.34	0.0401841	3213.34	0.0735877	3213.34	0.065569	3213.34	0.0659515	3213.34	0.0658489	3213.34	0.0664653	3213.34	0.039	3213.34	0.0377982	3213.34	0.0354747	3213.34	0.0375866	3213.34	0.0372424
3211.41	0.0247898	3211.41	0.0254454	3211.41	0.0256816	3211.41	0.0253692	3211.41	0.0252772	3211.41	0.0284714	3211.41	0.0315905	3211.41	0.0335824	3211.41	0.0208727	3211.41	0.0162247	3211.41	0.0388943	3211.41	0.0396079	3211.41	0.0393256	3211.41	0.0396048	3211.41	0.0396079	3211.41	0.0733172	3211.41	0.0653401	3211.41	0.0656863	3211.41	0.0655945	3211.41	0.0662494	3211.41	0.0386	3211.41	0.0375139	3211.41	0.0353344	3211.41	0.0372035	3211.41	0.0370243
3209.48	0.0241459	3209.48	0.024874	3209.48	0.0250908	3209.48	0.0247886	3209.48	0.0247125	3209.48	0.0278177	3209.48	0.0307541	3209.48	0.032605	3209.48	0.0203253	3209.48	0.015838	3209.48	0.0384187	3209.48	0.0391701	3209.48	0.0388684	3209.48	0.0391506	3209.48	0.0391701	3209.48	0.0732898	3209.48	0.0652741	3209.48	0.0655811	3209.48	0.0655817	3209.48	0.0662799	3209.48	0.0381	3209.48	0.0370048	3209.48	0.0351086	3209.48	0.0368434	3209.48	0.0367326
3207.55	0.0236097	3207.55	0.0243526	3207.55	0.0245402	3207.55	0.0242574	3207.55	0.0241245	3207.55	0.0270184	3207.55	0.0299763	3207.55	0.031691	3207.55	0.0197307	3207.55	0.0153659	3207.55	0.037698	3207.55	0.0383783	3207.55	0.0381773	3207.55	0.0384042	3207.55	0.0383783	3207.55	0.073055	3207.55	0.0650025	3207.55	0.0652407	3207.55	0.0653927	3207.55	0.0660662	3207.55	0.0377	3207.55	0.036511	3207.55	0.0347095	3207.55	0.0364537	3207.55	0.0363694
3205.62	0.0232727	3205.62	0.0240044	3205.62	0.024161	3205.62	0.0238995	3205.62	0.023723	3205.62	0.0263917	3205.62	0.0294186	3205.62	0.0310902	3205.62	0.0193067	3205.62	0.0150235	3205.62	0.0370574	3205.62	0.0376254	3205.62	0.0375695	3205.62	0.0377151	3205.62	0.0376254	3205.62	0.0728532	3205.62	0.0648217	3205.62	0.0649876	3205.62	0.06521	3205.62	0.0658325	3205.62	0.0376	3205.62	0.0363969	3205.62	0.0344486	3205.62	0.0362518	3205.62	0.0361176
3203.69	0.0230525	3203.69	0.0238205	3203.69	0.0239644	3203.69	0.0237053	3203.69	0.0235254	3203.69	0.0262585	3203.69	0.0290845	3203.69	0.0308358	3203.69	0.0191634	3203.69	0.014942	3203.69	0.0370283	3203.69	0.0375673	3203.69	0.0375248	3203.69	0.0376335	3203.69	0.0375673	3203.69	0.0730744	3203.69	0.0651078	3203.69	0.0652269	3203.69	0.0654271	3203.69	0.0660352	3203.69	0.0378	3203.69	0.0366624	3203.69	0.0345742	3203.69	0.0364097	3203.69	0.0361229
3201.77	0.0229204	3201.77	0.0237414	3201.77	0.0239029	3201.77	0.0236242	3201.77	0.0234539	3201.77	0.0264169	3201.77	0.0289135	3201.77	0.0307964	3201.77	0.0191866	3201.77	0.0149773	3201.77	0.0374069	3201.77	0.0379898	3201.77	0.0378608	3201.77	0.038005	3201.77	0.0379898	3201.77	0.0734478	3201.77	0.0655408	3201.77	0.0656915	3201.77	0.0658233	3201.77	0.0664508	3201.77	0.0382	3201.77	0.0371669	3201.77	0.0351047	3201.77	0.0369543	3201.77	0.0364845
3199.84	0.0229363	3199.84	0.023745	3199.84	0.0239349	3199.84	0.023654	3199.84	0.0234851	3199.84	0.0265383	3199.84	0.0289144	3199.84	0.0308466	3199.84	0.0192099	3199.84	0.01499	3199.84	0.0375876	3199.84	0.0382592	3199.84	0.038075	3199.84	0.0382606	3199.84	0.0382592	3199.84	0.0735288	3199.84	0.0656418	3199.84	0.0658826	3199.84	0.0659621	3199.84	0.0665829	3199.84	0.0383	3199.84	0.037517	3199.84	0.0355727	3199.84	0.0375662	3199.84	0.0369911
3197.91	0.0230674	3197.91	0.0237978	3197.91	0.0240391	3197.91	0.0237765	3197.91	0.0235877	3197.91	0.0265504	3197.91	0.029042	3197.91	0.0309383	3197.91	0.0192212	3197.91	0.0149913	3197.91	0.0374546	3197.91	0.038202	3197.91	0.0380149	3197.91	0.0382108	3197.91	0.038202	3197.91	0.0732837	3197.91	0.0654058	3197.91	0.0656645	3197.91	0.0657118	3197.91	0.0662937	3197.91	0.0385	3197.91	0.0376421	3197.91	0.0357757	3197.91	0.0378917	3197.91	0.0374083
3195.98	0.023262	3195.98	0.023949	3195.98	0.0241961	3195.98	0.0239635	3195.98	0.0237706	3195.98	0.026492	3195.98	0.0292219	3195.98	0.0310885	3195.98	0.0192557	3195.98	0.014979	3195.98	0.0371454	3195.98	0.0378883	3195.98	0.0376923	3195.98	0.0379261	3195.98	0.0378883	3195.98	0.0728143	3195.98	0.0649179	3195.98	0.0651178	3195.98	0.0651528	3195.98	0.0657018	3195.98	0.0388	3195.98	0.0378714	3195.98	0.0359935	3195.98	0.0380349	3195.98	0.0377762
3194.05	0.0235083	3194.05	0.024176	3194.05	0.0243739	3194.05	0.0241637	3194.05	0.0240172	3194.05	0.0265003	3194.05	0.0294902	3194.05	0.0312993	3194.05	0.0193976	3194.05	0.0150201	3194.05	0.0369688	3194.05	0.0377006	3194.05	0.037483	3194.05	0.0377603	3194.05	0.0377006	3194.05	0.0724374	3194.05	0.0644728	3194.05	0.0646546	3194.05	0.0646973	3194.05	0.0652519	3194.05	0.0392	3194.05	0.0383205	3194.05	0.0363726	3194.05	0.0382648	3194.05	0.0382091
3192.12	0.0237889	3192.12	0.0243987	3192.12	0.0245898	3192.12	0.0243727	3192.12	0.0242796	3192.12	0.0266722	3192.12	0.0298374	3192.12	0.0315626	3192.12	0.0196083	3192.12	0.0151652	3192.12	0.0370985	3192.12	0.0378507	3192.12	0.0376519	3192.12	0.0379047	3192.12	0.0378507	3192.12	0.0723138	3192.12	0.0642439	3192.12	0.0644929	3192.12	0.0645649	3192.12	0.0651583	3192.12	0.0398	3192.12	0.0388902	3192.12	0.0369369	3192.12	0.0387288	3192.12	0.0386779
3190.19	0.0240433	3190.19	0.0245984	3190.19	0.0248576	3190.19	0.024612	3190.19	0.0245031	3190.19	0.026847	3190.19	0.0301142	3190.19	0.0318394	3190.19	0.019775	3190.19	0.0152896	3190.19	0.03725	3190.19	0.0379872	3190.19	0.0377793	3190.19	0.0379827	3190.19	0.0379872	3190.19	0.0722146	3190.19	0.0641155	3190.19	0.0643807	3190.19	0.0644749	3190.19	0.0650904	3190.19	0.0405	3190.19	0.0394998	3190.19	0.0375755	3190.19	0.0393978	3190.19	0.03911
3188.26	0.0242682	3188.26	0.0248471	3188.26	0.0251312	3188.26	0.0248567	3188.26	0.0247245	3188.26	0.0269661	3188.26	0.0303043	3188.26	0.0321065	3188.26	0.0199068	3188.26	0.0153597	3188.26	0.0373434	3188.26	0.0380204	3188.26	0.0378206	3188.26	0.0379817	3188.26	0.0380204	3188.26	0.0723078	3188.26	0.0642075	3188.26	0.0644248	3188.26	0.0645115	3188.26	0.0651286	3188.26	0.041	3188.26	0.0400466	3188.26	0.0381404	3188.26	0.0400362	3188.26	0.0395203
3186.34	0.0244542	3186.34	0.0250855	3186.34	0.0253575	3186.34	0.0250359	3186.34	0.0249391	3186.34	0.0271873	3186.34	0.0305359	3186.34	0.0323827	3186.34	0.0200745	3186.34	0.0154852	3186.34	0.0375934	3186.34	0.038269	3186.34	0.0380873	3186.34	0.0382333	3186.34	0.038269	3186.34	0.0728933	3186.34	0.064735	3186.34	0.0649207	3186.34	0.0649876	3186.34	0.0655936	3186.34	0.0414	3186.34	0.0405051	3186.34	0.038665	3186.34	0.0405342	3186.34	0.0399183
3184.41	0.0245867	3184.41	0.0252031	3184.41	0.0255404	3184.41	0.0251374	3184.41	0.0250942	3184.41	0.0274732	3184.41	0.03082	3184.41	0.0326594	3184.41	0.0202738	3184.41	0.0156239	3184.41	0.0379961	3184.41	0.0386361	3184.41	0.038494	3184.41	0.038686	3184.41	0.0386361	3184.41	0.0737931	3184.41	0.0655547	3184.41	0.0656977	3184.41	0.065753	3184.41	0.0663762	3184.41	0.0418	3184.41	0.0408611	3184.41	0.0392962	3184.41	0.0410025	3184.41	0.0403313
3182.48	0.0247419	3182.48	0.0253243	3182.48	0.0257291	3182.48	0.0253059	3182.48	0.025232	3182.48	0.0277848	3182.48	0.0311072	3182.48	0.032932	3182.48	0.0204818	3182.48	0.0157658	3182.48	0.0385093	3182.48	0.0390806	3182.48	0.0389596	3182.48	0.0392041	3182.48	0.0390806	3182.48	0.0747838	3182.48	0.0664344	3182.48	0.0665803	3182.48	0.0666438	3182.48	0.0672977	3182.48	0.0422	3182.48	0.0411713	3182.48	0.0399442	3182.48	0.0414933	3182.48	0.040827
3180.55	0.024969	3180.55	0.025603	3180.55	0.025951	3180.55	0.0256192	3180.55	0.0254376	3180.55	0.0282426	3180.55	0.0313981	3180.55	0.0332829	3180.55	0.020747	3180.55	0.0160428	3180.55	0.0393613	3180.55	0.0398781	3180.55	0.0397765	3180.55	0.0400246	3180.55	0.0398781	3180.55	0.0759243	3180.55	0.0674563	3180.55	0.067668	3180.55	0.0677488	3180.55	0.0684065	3180.55	0.0426	3180.55	0.0414869	3180.55	0.0404118	3180.55	0.0419188	3180.55	0.0412882
3178.62	0.0251876	3178.62	0.0259335	3178.62	0.0261213	3178.62	0.025925	3178.62	0.0256637	3178.62	0.028803	3178.62	0.0316286	3178.62	0.0336637	3178.62	0.0210783	3178.62	0.0164171	3178.62	0.0403609	3178.62	0.0408904	3178.62	0.04082	3178.62	0.0410567	3178.62	0.0408904	3178.62	0.0768218	3178.62	0.068338	3178.62	0.0686132	3178.62	0.0687509	3178.62	0.0693704	3178.62	0.0428	3178.62	0.0416535	3178.62	0.0405568	3178.62	0.0421075	3178.62	0.0415614
3176.69	0.0252819	3176.69	0.026047	3176.69	0.0261818	3176.69	0.0259884	3176.69	0.0257763	3176.69	0.0289314	3176.69	0.0316904	3176.69	0.0337686	3176.69	0.0211782	3176.69	0.016445	3176.69	0.0405166	3176.69	0.0411229	3176.69	0.0410445	3176.69	0.0413105	3176.69	0.0411229	3176.69	0.076507	3176.69	0.0681236	3176.69	0.0683973	3176.69	0.0686059	3176.69	0.069194	3176.69	0.0429	3176.69	0.0416308	3176.69	0.0401804	3176.69	0.0419761	3176.69	0.0415787
3174.76	0.02527	3174.76	0.0259989	3174.76	0.0261862	3174.76	0.025916	3174.76	0.0258036	3174.76	0.028699	3174.76	0.0316721	3174.76	0.0336758	3174.76	0.0210344	3174.76	0.0161757	3174.76	0.039871	3174.76	0.040553	3174.76	0.0404754	3174.76	0.0407324	3174.76	0.040553	3174.76	0.0754892	3174.76	0.0672087	3174.76	0.0673855	3174.76	0.0676382	3174.76	0.0682069	3174.76	0.0427	3174.76	0.0416262	3174.76	0.039683	3174.76	0.0419817	3174.76	0.0415105
3172.83	0.0252334	3172.83	0.025913	3172.83	0.0261801	3172.83	0.0258575	3172.83	0.0258002	3172.83	0.0285439	3172.83	0.0316526	3172.83	0.033594	3172.83	0.0208848	3172.83	0.0160111	3172.83	0.0394067	3172.83	0.040076	3172.83	0.0399724	3172.83	0.0402462	3172.83	0.040076	3172.83	0.0748048	3172.83	0.0665311	3172.83	0.0666393	3172.83	0.0668967	3172.83	0.0674167	3172.83	0.0424	3172.83	0.0416244	3172.83	0.0395507	3172.83	0.0420468	3172.83	0.0414496
3170.91	0.0251694	3170.91	0.0257986	3170.91	0.0261302	3170.91	0.0257634	3170.91	0.0257226	3170.91	0.0283845	3170.91	0.0315652	3170.91	0.0334553	3170.91	0.0207436	3170.91	0.0159603	3170.91	0.039077	3170.91	0.0397089	3170.91	0.0395352	3170.91	0.0398512	3170.91	0.0397089	3170.91	0.0743385	3170.91	0.0660048	3170.91	0.0661425	3170.91	0.0663642	3170.91	0.0668401	3170.91	0.0423	3170.91	0.0416068	3170.91	0.0397468	3170.91	0.041921	3170.91	0.0413569
3168.98	0.0250397	3168.98	0.0256287	3168.98	0.0259679	3168.98	0.0256205	3168.98	0.0255168	3168.98	0.0282415	3168.98	0.031458	3168.98	0.033297	3168.98	0.0206419	3168.98	0.0159743	3168.98	0.0389232	3168.98	0.0394953	3168.98	0.0392955	3168.98	0.0395881	3168.98	0.0394953	3168.98	0.0741452	3168.98	0.0657616	3168.98	0.0659977	3168.98	0.0661498	3168.98	0.0666405	3168.98	0.0421	3168.98	0.0415261	3168.98	0.0398395	3168.98	0.0417156	3168.98	0.0411411
3167.05	0.0248129	3167.05	0.0253494	3167.05	0.025625	3167.05	0.0254223	3167.05	0.0252079	3167.05	0.0281584	3167.05	0.0312701	3167.05	0.0330673	3167.05	0.0205568	3167.05	0.0160291	3167.05	0.0389774	3167.05	0.0395179	3167.05	0.0393457	3167.05	0.0395693	3167.05	0.0395179	3167.05	0.0742862	3167.05	0.0659604	3167.05	0.0662438	3167.05	0.0663509	3167.05	0.066881	3167.05	0.0419	3167.05	0.0411174	3167.05	0.039436	3167.05	0.0412849	3167.05	0.040579
3165.12	0.0244632	3165.12	0.0250032	3165.12	0.0251782	3165.12	0.0250853	3165.12	0.0248145	3165.12	0.0279001	3165.12	0.0308998	3165.12	0.0326647	3165.12	0.020393	3165.12	0.0159494	3165.12	0.0388775	3165.12	0.0393867	3165.12	0.0392278	3165.12	0.0394057	3165.12	0.0393867	3165.12	0.074431	3165.12	0.0662128	3165.12	0.0664613	3165.12	0.0665845	3165.12	0.0671362	3165.12	0.0415	3165.12	0.0404286	3165.12	0.0386622	3165.12	0.0405021	3165.12	0.0398158
3163.19	0.0240708	3163.19	0.0246686	3163.19	0.0247857	3163.19	0.0246829	3163.19	0.0244003	3163.19	0.0276416	3163.19	0.0304999	3163.19	0.0322518	3163.19	0.0202342	3163.19	0.0158293	3163.19	0.0387351	3163.19	0.0392416	3163.19	0.0390526	3163.19	0.0392573	3163.19	0.0392416	3163.19	0.0747021	3163.19	0.0665334	3163.19	0.0667313	3163.19	0.0668771	3163.19	0.0674377	3163.19	0.0411	3163.19	0.0399476	3163.19	0.0380985	3163.19	0.0399126	3163.19	0.0394414
3161.26	0.0235948	3161.26	0.0242382	3161.26	0.0243872	3161.26	0.0242278	3161.26	0.0239162	3161.26	0.0275564	3161.26	0.030077	3161.26	0.0318395	3161.26	0.0200839	3161.26	0.0157482	3161.26	0.0388395	3161.26	0.039365	3161.26	0.0391894	3161.26	0.0393971	3161.26	0.039365	3161.26	0.0752207	3161.26	0.0671251	3161.26	0.0672816	3161.26	0.0674038	3161.26	0.0680017	3161.26	0.0404	3161.26	0.0395638	3161.26	0.0376789	3161.26	0.0394154	3161.26	0.0392376
3159.33	0.0229634	3159.33	0.0235721	3159.33	0.0238023	3159.33	0.023572	3159.33	0.0232255	3159.33	0.0270548	3159.33	0.029324	3159.33	0.0310503	3159.33	0.0196072	3159.33	0.0154627	3159.33	0.0384094	3159.33	0.0389562	3159.33	0.0388592	3159.33	0.039047	3159.33	0.0389562	3159.33	0.0752035	3159.33	0.0672256	3159.33	0.0673392	3159.33	0.0673734	3159.33	0.0680224	3159.33	0.0391	3159.33	0.0387299	3159.33	0.036871	3159.33	0.0383431	3159.33	0.0383494
3157.4	0.0223442	3157.4	0.0229119	3157.4	0.0231578	3157.4	0.0228831	3157.4	0.0225898	3157.4	0.0260026	3157.4	0.0283911	3157.4	0.0300565	3157.4	0.0189225	3157.4	0.0149601	3157.4	0.0371309	3157.4	0.0376784	3157.4	0.0376192	3157.4	0.037804	3157.4	0.0376784	3157.4	0.0743519	3157.4	0.0664373	3157.4	0.066547	3157.4	0.066527	3157.4	0.06719	3157.4	0.0382	3157.4	0.0378491	3157.4	0.0360285	3157.4	0.0375116	3157.4	0.0372075
3155.48	0.0218639	3155.48	0.0224092	3155.48	0.0226476	3155.48	0.0223787	3155.48	0.022156	3155.48	0.0250423	3155.48	0.0276219	3155.48	0.0292557	3155.48	0.0183716	3155.48	0.0145422	3155.48	0.0359654	3155.48	0.0365334	3155.48	0.0364196	3155.48	0.0366322	3155.48	0.0365334	3155.48	0.073545	3155.48	0.0656461	3155.48	0.065769	3155.48	0.0657234	3155.48	0.0663687	3155.48	0.038	3155.48	0.0373052	3155.48	0.0355566	3155.48	0.0372656	3155.48	0.0366403
3153.55	0.0214115	3153.55	0.021956	3153.55	0.0221648	3153.55	0.0219246	3153.55	0.0217437	3153.55	0.0242981	3153.55	0.0269294	3153.55	0.0285176	3153.55	0.017867	3153.55	0.0141419	3153.55	0.0351836	3153.55	0.0357439	3153.55	0.0355757	3153.55	0.0358198	3153.55	0.0357439	3153.55	0.072934	3153.55	0.065128	3153.55	0.0651746	3153.55	0.0651743	3153.55	0.0657889	3153.55	0.0378	3153.55	0.0367544	3153.55	0.0350225	3153.55	0.0368112	3153.55	0.0362287
3151.62	0.0209785	3151.62	0.0215148	3151.62	0.0217097	3151.62	0.0215023	3151.62	0.0213611	3151.62	0.023749	3151.62	0.0263203	3151.62	0.0277921	3151.62	0.0174214	3151.62	0.0137209	3151.62	0.0346668	3151.62	0.0352164	3151.62	0.0350649	3151.62	0.0353104	3151.62	0.0352164	3151.62	0.0724897	3151.62	0.0647643	3151.62	0.0647523	3151.62	0.0648069	3151.62	0.0654083	3151.62	0.0375	3151.62	0.0361773	3151.62	0.0342347	3151.62	0.0360945	3151.62	0.0356594
3149.69	0.0205764	3149.69	0.0210846	3149.69	0.0213162	3149.69	0.0210928	3149.69	0.0209929	3149.69	0.0233479	3149.69	0.0257213	3149.69	0.0270759	3149.69	0.0170322	3149.69	0.0133265	3149.69	0.0343145	3149.69	0.0348716	3149.69	0.0347151	3149.69	0.0349688	3149.69	0.0348716	3149.69	0.0721442	3149.69	0.0644572	3149.69	0.0644981	3149.69	0.0645198	3149.69	0.0651384	3149.69	0.037	3149.69	0.0356978	3149.69	0.0334334	3149.69	0.0355345	3149.69	0.0350255
3147.76	0.0201773	3147.76	0.020643	3147.76	0.0209152	3147.76	0.0206632	3147.76	0.0205761	3147.76	0.0228238	3147.76	0.0250287	3147.76	0.0263769	3147.76	0.0165878	3147.76	0.012962	3147.76	0.0337907	3147.76	0.0343865	3147.76	0.0341624	3147.76	0.0344467	3147.76	0.0343865	3147.76	0.0716239	3147.76	0.0640026	3147.76	0.0640868	3147.76	0.0640456	3147.76	0.0646976	3147.76	0.0361	3147.76	0.0350319	3147.76	0.0327637	3147.76	0.0349054	3147.76	0.0342787
3145.83	0.0197563	3145.83	0.020238	3145.83	0.0205414	3145.83	0.0202518	3145.83	0.0201527	3145.83	0.0221604	3145.83	0.0244087	3145.83	0.025732	3145.83	0.016122	3145.83	0.0126254	3145.83	0.0331146	3145.83	0.0337441	3145.83	0.0334747	3145.83	0.0337547	3145.83	0.0337441	3145.83	0.0711142	3145.83	0.0635536	3145.83	0.0636277	3145.83	0.0636001	3145.83	0.0642088	3145.83	0.0352	3145.83	0.0342348	3145.83	0.0322358	3145.83	0.0340888	3145.83	0.0335196
3143.9	0.0193707	3143.9	0.0198761	3143.9	0.0202014	3143.9	0.0198439	3143.9	0.0197889	3143.9	0.0216825	3143.9	0.0239777	3143.9	0.0251992	3143.9	0.0157835	3143.9	0.0123508	3143.9	0.0327892	3143.9	0.0334039	3143.9	0.0331519	3143.9	0.0333633	3143.9	0.0334039	3143.9	0.0710747	3143.9	0.0635246	3143.9	0.0636335	3143.9	0.0636447	3143.9	0.064174	3143.9	0.0347	3143.9	0.0337905	3143.9	0.0318139	3143.9	0.03351	3143.9	0.0330337
3141.97	0.0190454	3141.97	0.0195072	3141.97	0.019836	3141.97	0.0194028	3141.97	0.0194287	3141.97	0.0216486	3141.97	0.0236509	3141.97	0.024868	3141.97	0.0156425	3141.97	0.0122446	3141.97	0.0331455	3141.97	0.0337142	3141.97	0.0334556	3141.97	0.0336388	3141.97	0.0337142	3141.97	0.0715752	3141.97	0.0640245	3141.97	0.0641955	3141.97	0.0642462	3141.97	0.0647097	3141.97	0.0344	3141.97	0.0336867	3141.97	0.0314481	3141.97	0.0332931	3141.97	0.0328415
3140.04	0.0185801	3140.04	0.0189592	3140.04	0.0192476	3140.04	0.0188466	3140.04	0.018901	3140.04	0.0217792	3140.04	0.023121	3140.04	0.0244641	3140.04	0.0155248	3140.04	0.0122464	3140.04	0.0337348	3140.04	0.0342274	3140.04	0.033925	3140.04	0.0341735	3140.04	0.0342274	3140.04	0.0717726	3140.04	0.0643596	3140.04	0.0645211	3140.04	0.0646253	3140.04	0.0650984	3140.04	0.0338	3140.04	0.0332619	3140.04	0.0307324	3140.04	0.0329634	3140.04	0.0323537
3138.12	0.0178252	3138.12	0.0182061	3138.12	0.0185089	3138.12	0.0181638	3138.12	0.0181508	3138.12	0.0209019	3138.12	0.0220468	3138.12	0.0234464	3138.12	0.0148547	3138.12	0.0117584	3138.12	0.0327212	3138.12	0.033103	3138.12	0.0328608	3138.12	0.0331571	3138.12	0.033103	3138.12	0.0699685	3138.12	0.0628886	3138.12	0.062923	3138.12	0.0630037	3138.12	0.0635842	3138.12	0.0324	3138.12	0.0319393	3138.12	0.0293209	3138.12	0.0317832	3138.12	0.0309883
3136.19	0.0172753	3136.19	0.0177093	3136.19	0.0180617	3136.19	0.0176533	3136.19	0.0176239	3136.19	0.0193394	3136.19	0.0210277	3136.19	0.0222703	3136.19	0.0139325	3136.19	0.0108839	3136.19	0.030517	3136.19	0.0308414	3136.19	0.0307101	3136.19	0.0309421	3136.19	0.0308414	3136.19	0.067435	3136.19	0.0605605	3136.19	0.0605257	3136.19	0.0605514	3136.19	0.0611828	3136.19	0.0316	3136.19	0.0309998	3136.19	0.028595	3136.19	0.0309119	3136.19	0.0302219
3134.26	0.0169989	3134.26	0.0173815	3134.26	0.0177587	3134.26	0.0173014	3134.26	0.0173038	3134.26	0.0183209	3134.26	0.0203468	3134.26	0.0214244	3134.26	0.013299	3134.26	0.0102823	3134.26	0.0289968	3134.26	0.0293377	3134.26	0.0292532	3134.26	0.0294399	3134.26	0.0293377	3134.26	0.0658091	3134.26	0.0589821	3134.26	0.0589496	3134.26	0.0590347	3134.26	0.0595949	3134.26	0.0314	3134.26	0.0305632	3134.26	0.0283628	3134.26	0.0304956	3134.26	0.0300427
3132.33	0.0165533	3132.33	0.0168493	3132.33	0.0172047	3132.33	0.0168266	3132.33	0.0167771	3132.33	0.0176771	3132.33	0.019597	3132.33	0.0205781	3132.33	0.0127557	3132.33	0.00988743	3132.33	0.0279932	3132.33	0.0283369	3132.33	0.0282565	3132.33	0.028458	3132.33	0.0283369	3132.33	0.0641455	3132.33	0.0573537	3132.33	0.0573656	3132.33	0.0575742	3132.33	0.0580318	3132.33	0.0309	3132.33	0.0300019	3132.33	0.0277904	3132.33	0.0298215	3132.33	0.0295522
3130.4	0.0157086	3130.4	0.0160612	3130.4	0.0163029	3130.4	0.0160565	3130.4	0.0159035	3130.4	0.0167262	3130.4	0.0185216	3130.4	0.0194301	3130.4	0.0120276	3130.4	0.00934867	3130.4	0.0264772	3130.4	0.0268025	3130.4	0.0266941	3130.4	0.0269362	3130.4	0.0268025	3130.4	0.0612673	3130.4	0.0545485	3130.4	0.0546485	3130.4	0.0548602	3130.4	0.0552791	3130.4	0.0302	3130.4	0.0291907	3130.4	0.026865	3130.4	0.0289088	3130.4	0.0284773
3128.47	0.0148388	3128.47	0.0153216	3128.47	0.0154401	3128.47	0.0152525	3128.47	0.015098	3128.47	0.015609	3128.47	0.0174599	3128.47	0.0183049	3128.47	0.0113054	3128.47	0.00875616	3128.47	0.0247063	3128.47	0.0250061	3128.47	0.0248697	3128.47	0.0251165	3128.47	0.0250061	3128.47	0.058087	3128.47	0.0514703	3128.47	0.0516321	3128.47	0.0517593	3128.47	0.0522121	3128.47	0.0296	3128.47	0.0283984	3128.47	0.026135	3128.47	0.0282003	3128.47	0.027484
3126.54	0.0141341	3126.54	0.0146772	3126.54	0.0147291	3126.54	0.0145372	3126.54	0.0144572	3126.54	0.0149347	3126.54	0.0166651	3126.54	0.0174861	3126.54	0.0107834	3126.54	0.00840357	3126.54	0.0236308	3126.54	0.0240091	3126.54	0.0238058	3126.54	0.0240163	3126.54	0.0240091	3126.54	0.055822	3126.54	0.0493649	3126.54	0.0495766	3126.54	0.0496143	3126.54	0.0501218	3126.54	0.029	3126.54	0.027712	3126.54	0.0256291	3126.54	0.0276909	3126.54	0.0268791
3124.61	0.0133255	3124.61	0.0138369	3124.61	0.0138701	3124.61	0.0136431	3124.61	0.0136543	3124.61	0.0145407	3124.61	0.0157729	3124.61	0.0165885	3124.61	0.0102733	3124.61	0.00816651	3124.61	0.0230385	3124.61	0.0235865	3124.61	0.0233022	3124.61	0.0234529	3124.61	0.0235865	3124.61	0.0540037	3124.61	0.0477781	3124.61	0.0480438	3124.61	0.047976	3124.61	0.0486121	3124.61	0.0279	3124.61	0.0267869	3124.61	0.024937	3124.61	0.0269197	3124.61	0.0262431
3122.69	0.012256	3122.69	0.0126907	3122.69	0.012805	3122.69	0.0124905	3122.69	0.0125568	3122.69	0.0136109	3122.69	0.0144488	3122.69	0.0151533	3122.69	0.00943502	3122.69	0.00758435	3122.69	0.0217935	3122.69	0.0224353	3122.69	0.0220935	3122.69	0.0222006	3122.69	0.0224353	3122.69	0.0515371	3122.69	0.0455729	3122.69	0.0458088	3122.69	0.0457468	3122.69	0.0464545	3122.69	0.0261	3122.69	0.0252351	3122.69	0.0237112	3122.69	0.0253172	3122.69	0.024985
3120.76	0.0112658	3120.76	0.0116101	3120.76	0.0118555	3120.76	0.011466	3120.76	0.011536	3120.76	0.012075	3120.76	0.0130599	3120.76	0.0136037	3120.76	0.00841762	3120.76	0.00671646	3120.76	0.0197687	3120.76	0.0203626	3120.76	0.0200606	3120.76	0.0201653	3120.76	0.0203626	3120.76	0.0488439	3120.76	0.0430482	3120.76	0.0431568	3120.76	0.0432222	3120.76	0.0438663	3120.76	0.0246	3120.76	0.0237411	3120.76	0.0223503	3120.76	0.0236518	3120.76	0.0235587
3118.83	0.0104944	3118.83	0.0107621	3118.83	0.0110776	3118.83	0.0106808	3118.83	0.0107423	3118.83	0.0105569	3118.83	0.0119423	3118.83	0.0123694	3118.83	0.00752484	3118.83	0.0058978	3118.83	0.0178572	3118.83	0.0183536	3118.83	0.0181573	3118.83	0.0182527	3118.83	0.0183536	3118.83	0.0468486	3118.83	0.0411385	3118.83	0.0411592	3118.83	0.0412751	3118.83	0.0418825	3118.83	0.0239	3118.83	0.0227987	3118.83	0.0213606	3118.83	0.0226828	3118.83	0.0226326
3116.9	0.00983278	3116.9	0.0101198	3116.9	0.0104045	3116.9	0.0100555	3116.9	0.0100854	3116.9	0.00942759	3116.9	0.0110723	3116.9	0.0114331	3116.9	0.00686681	3116.9	0.00529101	3116.9	0.0165485	3116.9	0.0169545	3116.9	0.0168714	3116.9	0.016955	3116.9	0.0169545	3116.9	0.0457986	3116.9	0.0401209	3116.9	0.040125	3116.9	0.0402042	3116.9	0.0408481	3116.9	0.0236	3116.9	0.0224164	3116.9	0.0209057	3116.9	0.0224013	3116.9	0.0222099
3114.97	0.00924046	3114.97	0.00962431	3114.97	0.0098318	3114.97	0.00951588	3114.97	0.00956106	3114.97	0.00868611	3114.97	0.0103699	3114.97	0.0107056	3114.97	0.0064349	3114.97	0.00487729	3114.97	0.0158355	3114.97	0.0161486	3114.97	0.0161232	3114.97	0.0162225	3114.97	0.0161486	3114.97	0.0455729	3114.97	0.0398959	3114.97	0.0399062	3114.97	0.0399822	3114.97	0.0406395	3114.97	0.0236	3114.97	0.0224474	3114.97	0.0207561	3114.97	0.0225737	3114.97	0.0220965
3113.04	0.00876243	3113.04	0.00922373	3113.04	0.00934969	3113.04	0.00903543	3113.04	0.00912059	3113.04	0.00821716	3113.04	0.0097863	3113.04	0.0101281	3113.04	0.00613851	3113.04	0.00462944	3113.04	0.0154772	3113.04	0.0157527	3113.04	0.0157163	3113.04	0.0158711	3113.04	0.0157527	3113.04	0.0458869	3113.04	0.0401914	3113.04	0.0402372	3113.04	0.0403242	3113.04	0.0409622	3113.04	0.0238	3113.04	0.0226438	3113.04	0.0207223	3113.04	0.0228601	3113.04	0.0221646
3111.11	0.00844641	3111.11	0.00888678	3111.11	0.00895429	3111.11	0.00865217	3111.11	0.00875021	3111.11	0.00810023	3111.11	0.0093867	3111.11	0.00975694	3111.11	0.00597867	3111.11	0.00464783	3111.11	0.0156484	3111.11	0.0159578	3111.11	0.0158247	3111.11	0.01607	3111.11	0.0159578	3111.11	0.046873	3111.11	0.0411101	3111.11	0.0412209	3111.11	0.0412916	3111.11	0.0419285	3111.11	0.0241	3111.11	0.0228292	3111.11	0.0208949	3111.11	0.0230226	3111.11	0.022343
3109.18	0.00820919	3109.18	0.00857912	3109.18	0.0087068	3109.18	0.00837042	3109.18	0.0084585	3109.18	0.00839801	3109.18	0.0092042	3109.18	0.00959493	3109.18	0.00601714	3109.18	0.00489805	3109.18	0.0165195	3109.18	0.0169008	3109.18	0.0167005	3109.18	0.0169929	3109.18	0.0169008	3109.18	0.0486961	3109.18	0.0428317	3109.18	0.0430527	3109.18	0.0430729	3109.18	0.0437029	3109.18	0.0243	3109.18	0.0228492	3109.18	0.0212386	3109.18	0.0230138	3109.18	0.0225227
3107.26	0.00799429	3107.26	0.00834686	3107.26	0.00857522	3107.26	0.00816121	3107.26	0.00825766	3107.26	0.0086483	3107.26	0.00909237	3107.26	0.00949467	3107.26	0.00605532	3107.26	0.00506774	3107.26	0.0174538	3107.26	0.0178446	3107.26	0.0176586	3107.26	0.0179269	3107.26	0.0178446	3107.26	0.0507673	3107.26	0.0448207	3107.26	0.0450922	3107.26	0.0451068	3107.26	0.0456768	3107.26	0.0243	3107.26	0.0225895	3107.26	0.0214358	3107.26	0.0228827	3107.26	0.0226156
3105.33	0.00781578	3105.33	0.00821637	3105.33	0.00850041	3105.33	0.00801153	3105.33	0.00812042	3105.33	0.00827275	3105.33	0.00885051	3105.33	0.00923305	3105.33	0.00579164	3105.33	0.00480407	3105.33	0.0173682	3105.33	0.0176827	3105.33	0.0175198	3105.33	0.0177377	3105.33	0.0176827	3105.33	0.0520511	3105.33	0.0459973	3105.33	0.0461953	3105.33	0.0462477	3105.33	0.0468105	3105.33	0.0243	3105.33	0.0223134	3105.33	0.0212198	3105.33	0.0227765	3105.33	0.0226458
3103.4	0.0077155	3103.4	0.0081278	3103.4	0.00842847	3103.4	0.00794147	3103.4	0.00801413	3103.4	0.00778226	3103.4	0.00868399	3103.4	0.00906276	3103.4	0.00556594	3103.4	0.004518	3103.4	0.0168587	3103.4	0.0171279	3103.4	0.0169308	3103.4	0.0171237	3103.4	0.0171279	3103.4	0.0528881	3103.4	0.0466633	3103.4	0.046797	3103.4	0.0468828	3103.4	0.0474909	3103.4	0.0244	3103.4	0.0225452	3103.4	0.0210941	3103.4	0.0229805	3103.4	0.0228074
3101.47	0.00767707	3101.47	0.00811691	3101.47	0.0083636	3101.47	0.00793381	3101.47	0.00795474	3101.47	0.00785305	3101.47	0.00877761	3101.47	0.00918354	3101.47	0.00570569	3101.47	0.00462843	3101.47	0.017139	3101.47	0.0174129	3101.47	0.0171467	3101.47	0.0173644	3101.47	0.0174129	3101.47	0.0543102	3101.47	0.0479574	3101.47	0.0480669	3101.47	0.0481357	3101.47	0.0488143	3101.47	0.0246	3101.47	0.0231232	3101.47	0.0211829	3101.47	0.0233694	3101.47	0.0230394
3099.54	0.00768818	3099.54	0.00817882	3099.54	0.00834427	3099.54	0.00796692	3099.54	0.00797319	3099.54	0.00828942	3099.54	0.00894601	3099.54	0.00938008	3099.54	0.00596282	3099.54	0.00494492	3099.54	0.0179713	3099.54	0.0182944	3099.54	0.0179733	3099.54	0.0182505	3099.54	0.0182944	3099.54	0.0561738	3099.54	0.0497396	3099.54	0.049835	3099.54	0.0498937	3099.54	0.0506058	3099.54	0.0247	3099.54	0.0236295	3099.54	0.0212891	3099.54	0.0236588	3099.54	0.0232243
3097.61	0.00776892	3097.61	0.00827398	3097.61	0.00840386	3097.61	0.00805035	3097.61	0.00807374	3097.61	0.00840477	3097.61	0.00898107	3097.61	0.00945973	3097.61	0.00599027	3097.61	0.00509373	3097.61	0.0183055	3097.61	0.0186542	3097.61	0.0183356	3097.61	0.018648	3097.61	0.0186542	3097.61	0.0574859	3097.61	0.0509095	3097.61	0.0510384	3097.61	0.0510784	3097.61	0.0518028	3097.61	0.025	3097.61	0.0239998	3097.61	0.0216845	3097.61	0.0239566	3097.61	0.0236133
3095.68	0.0079026	3095.68	0.00838922	3095.68	0.00852693	3095.68	0.0081662	3095.68	0.00821971	3095.68	0.00826159	3095.68	0.00897848	3095.68	0.00956379	3095.68	0.00597205	3095.68	0.00508493	3095.68	0.0182015	3095.68	0.0185163	3095.68	0.0182601	3095.68	0.0185471	3095.68	0.0185163	3095.68	0.0583124	3095.68	0.051489	3095.68	0.0516954	3095.68	0.0517067	3095.68	0.0524195	3095.68	0.0257	3095.68	0.024564	3095.68	0.022429	3095.68	0.0245098	3095.68	0.0242067
3093.75	0.00805995	3093.75	0.0085348	3093.75	0.00867219	3093.75	0.00829393	3093.75	0.00835857	3093.75	0.00836902	3093.75	0.00911067	3093.75	0.00977946	3093.75	0.00610561	3093.75	0.00516544	3093.75	0.0184629	3093.75	0.0187073	3093.75	0.0185768	3093.75	0.018825	3093.75	0.0187073	3093.75	0.0594105	3093.75	0.0523594	3093.75	0.0526264	3093.75	0.0525947	3093.75	0.0533448	3093.75	0.0264	3093.75	0.0252363	3093.75	0.0231455	3093.75	0.025133	3093.75	0.0247615
3091.83	0.00820715	3091.83	0.00869225	3091.83	0.00884341	3091.83	0.00841847	3091.83	0.00849396	3091.83	0.00917189	3091.83	0.00944852	3091.83	0.010161	3091.83	0.00649437	3091.83	0.00557809	3091.83	0.0197988	3091.83	0.0200157	3091.83	0.0200216	3091.83	0.020216	3091.83	0.0200157	3091.83	0.0614301	3091.83	0.054207	3091.83	0.0545327	3091.83	0.0545206	3091.83	0.0552973	3091.83	0.0268	3091.83	0.0258159	3091.83	0.0236781	3091.83	0.0256959	3091.83	0.025339
3089.9	0.00837822	3089.9	0.00884927	3089.9	0.00910582	3089.9	0.00860642	3089.9	0.00867578	3089.9	0.0107074	3089.9	0.0100186	3089.9	0.0107429	3089.9	0.00714567	3089.9	0.00641487	3089.9	0.0223809	3089.9	0.022653	3089.9	0.0226837	3089.9	0.0228958	3089.9	0.022653	3089.9	0.064629	3089.9	0.0573355	3089.9	0.0577373	3089.9	0.0578483	3089.9	0.0585544	3089.9	0.0269	3089.9	0.0263659	3089.9	0.0243993	3089.9	0.0263166	3089.9	0.02615
3087.97	0.00863938	3087.97	0.00902208	3087.97	0.00936734	3087.97	0.00889819	3087.97	0.00890807	3087.97	0.0114026	3087.97	0.0104195	3087.97	0.0111459	3087.97	0.00750781	3087.97	0.00685101	3087.97	0.0236062	3087.97	0.0239303	3087.97	0.023855	3087.97	0.024214	3087.97	0.0239303	3087.97	0.0669317	3087.97	0.0596021	3087.97	0.0599457	3087.97	0.0601932	3087.97	0.0607655	3087.97	0.0277	3087.97	0.027347	3087.97	0.0256503	3087.97	0.027258	3087.97	0.0272768
3086.04	0.00891664	3086.04	0.00926406	3086.04	0.00957563	3086.04	0.00918871	3086.04	0.00918319	3086.04	0.0109342	3086.04	0.0105625	3086.04	0.0112499	3086.04	0.00748589	3086.04	0.00660785	3086.04	0.0228576	3086.04	0.0232123	3086.04	0.0230979	3086.04	0.023522	3086.04	0.0232123	3086.04	0.0676529	3086.04	0.0601541	3086.04	0.0603743	3086.04	0.0606442	3086.04	0.0612054	3086.04	0.0288	3086.04	0.0282334	3086.04	0.0265342	3086.04	0.0282266	3086.04	0.0281884
3084.11	0.00919344	3084.11	0.00953111	3084.11	0.00983666	3084.11	0.00945002	3084.11	0.00946269	3084.11	0.0106023	3084.11	0.0108166	3084.11	0.0114795	3084.11	0.00754694	3084.11	0.00641857	3084.11	0.0223555	3084.11	0.0227574	3084.11	0.0226715	3084.11	0.0230082	3084.11	0.0227574	3084.11	0.06859	3084.11	0.0608531	3084.11	0.06105	3084.11	0.0612648	3084.11	0.0618553	3084.11	0.0297	3084.11	0.0288453	3084.11	0.0273222	3084.11	0.0290873	3084.11	0.0288716
3082.18	0.00949262	3082.18	0.00979188	3082.18	0.0101538	3082.18	0.00969224	3082.18	0.00971426	3082.18	0.0108505	3082.18	0.0112592	3082.18	0.0119368	3082.18	0.00779189	3082.18	0.00656356	3082.18	0.0228487	3082.18	0.0233309	3082.18	0.0232306	3082.18	0.0234262	3082.18	0.0233309	3082.18	0.0703006	3082.18	0.0623169	3082.18	0.0625861	3082.18	0.0627398	3082.18	0.06333	3082.18	0.0304	3082.18	0.0294217	3082.18	0.0282915	3082.18	0.0299418	3082.18	0.0294567
3080.25	0.00974886	3080.25	0.0100125	3080.25	0.0104318	3080.25	0.00988543	3080.25	0.00993688	3080.25	0.0114693	3080.25	0.0116936	3080.25	0.0124183	3080.25	0.00808006	3080.25	0.00689534	3080.25	0.0239558	3080.25	0.0244866	3080.25	0.0243257	3080.25	0.0244435	3080.25	0.0244866	3080.25	0.0722783	3080.25	0.0641212	3080.25	0.0644838	3080.25	0.064593	3080.25	0.0652189	3080.25	0.0308	3080.25	0.0299634	3080.25	0.0289752	3080.25	0.0306244	3080.25	0.0297748
3078.32	0.0099168	3078.32	0.0102314	3078.32	0.0105914	3078.32	0.0100455	3078.32	0.0101098	3078.32	0.012037	3078.32	0.01197	3078.32	0.0127445	3078.32	0.00834897	3078.32	0.00713995	3078.32	0.0249073	3078.32	0.0253849	3078.32	0.0252153	3078.32	0.0253122	3078.32	0.0253849	3078.32	0.0738188	3078.32	0.0655908	3078.32	0.0659589	3078.32	0.0660844	3078.32	0.0667703	3078.32	0.031	3078.32	0.0302098	3078.32	0.0289437	3078.32	0.0306426	3078.32	0.0296013
3076.4	0.0100089	3076.4	0.0104349	3076.4	0.0106818	3076.4	0.0102001	3076.4	0.0102468	3076.4	0.0125301	3076.4	0.0122034	3076.4	0.0130232	3076.4	0.00864925	3076.4	0.00737693	3076.4	0.0256226	3076.4	0.0260476	3076.4	0.0259511	3076.4	0.0259809	3076.4	0.0260476	3076.4	0.0749488	3076.4	0.0666853	3076.4	0.0670504	3076.4	0.0671872	3076.4	0.0679094	3076.4	0.0311	3076.4	0.0303449	3076.4	0.0287093	3076.4	0.0303885	3076.4	0.0293439
3074.47	0.0101026	3074.47	0.0105565	3074.47	0.0107941	3074.47	0.0104132	3074.47	0.0104276	3074.47	0.0128645	3074.47	0.0124788	3074.47	0.013246	3074.47	0.0089041	3074.47	0.0076369	3074.47	0.0260866	3074.47	0.0265001	3074.47	0.0265059	3074.47	0.0264671	3074.47	0.0265001	3074.47	0.0757695	3074.47	0.0674934	3074.47	0.067896	3074.47	0.0680325	3074.47	0.0687122	3074.47	0.0314	3074.47	0.0308677	3074.47	0.0287552	3074.47	0.0308268	3074.47	0.0296314
3072.54	0.0102482	3072.54	0.0106949	3072.54	0.0109631	3072.54	0.0106381	3072.54	0.0106692	3072.54	0.0127582	3072.54	0.0126713	3072.54	0.013353	3072.54	0.00895354	3072.54	0.00766964	3072.54	0.0259759	3072.54	0.02636	3072.54	0.0264051	3072.54	0.0264324	3072.54	0.02636	3072.54	0.0761369	3072.54	0.0678338	3072.54	0.0682565	3072.54	0.0684115	3072.54	0.0690016	3072.54	0.0318	3072.54	0.0316392	3072.54	0.029097	3072.54	0.0317713	3072.54	0.03061
3070.61	0.0105341	3070.61	0.0109626	3070.61	0.0112139	3070.61	0.0109024	3070.61	0.0109456	3070.61	0.0125288	3070.61	0.0128075	3070.61	0.0135112	3070.61	0.0088902	3070.61	0.00753884	3070.61	0.0257286	3070.61	0.0261005	3070.61	0.0260994	3070.61	0.0262777	3070.61	0.0261005	3070.61	0.0764483	3070.61	0.068049	3070.61	0.0685003	3070.61	0.0686776	3070.61	0.0692113	3070.61	0.0324	3070.61	0.0321865	3070.61	0.029661	3070.61	0.0323579	3070.61	0.031467
3068.68	0.0108638	3068.68	0.0112516	3068.68	0.0114939	3068.68	0.0111827	3068.68	0.0112056	3068.68	0.0123447	3068.68	0.0129445	3068.68	0.013673	3068.68	0.0088038	3068.68	0.00737216	3068.68	0.0254276	3068.68	0.0258088	3068.68	0.0257845	3068.68	0.0260154	3068.68	0.0258088	3068.68	0.0766651	3068.68	0.0681456	3068.68	0.068626	3068.68	0.0687867	3068.68	0.0693254	3068.68	0.0328	3068.68	0.0323957	3068.68	0.0301475	3068.68	0.0324433	3068.68	0.0317422
3066.75	0.0111202	3066.75	0.0115018	3066.75	0.0117069	3066.75	0.0114046	3066.75	0.0114444	3066.75	0.0122729	3066.75	0.0131771	3066.75	0.0138395	3066.75	0.00881438	3066.75	0.00728748	3066.75	0.0252151	3066.75	0.0255962	3066.75	0.0255736	3066.75	0.0257592	3066.75	0.0255962	3066.75	0.0769149	3066.75	0.0682606	3066.75	0.0687741	3066.75	0.0689039	3066.75	0.0694627	3066.75	0.0333	3066.75	0.0324791	3066.75	0.0304844	3066.75	0.0324698	3066.75	0.0318997
3064.82	0.011308	3064.82	0.0117453	3064.82	0.0118973	3064.82	0.0116172	3064.82	0.0116784	3064.82	0.0125578	3064.82	0.0134758	3064.82	0.0140914	3064.82	0.00901911	3064.82	0.00747	3064.82	0.0256501	3064.82	0.0260494	3064.82	0.0259704	3064.82	0.0261304	3064.82	0.0260494	3064.82	0.0776883	3064.82	0.0689514	3064.82	0.0694313	3064.82	0.0695596	3064.82	0.0701189	3064.82	0.0339	3064.82	0.0327979	3064.82	0.0308856	3064.82	0.0327716	3064.82	0.0323777
3062.89	0.011557	3062.89	0.0120571	3062.89	0.0122247	3062.89	0.0119166	3062.89	0.0119719	3062.89	0.0129974	3062.89	0.0137766	3062.89	0.0144152	3062.89	0.00924661	3062.89	0.00777506	3062.89	0.0263497	3062.89	0.026783	3062.89	0.0266488	3062.89	0.0268438	3062.89	0.026783	3062.89	0.0785644	3062.89	0.0698602	3062.89	0.07026	3062.89	0.0703758	3062.89	0.0709447	3062.89	0.0346	3062.89	0.0335703	3062.89	0.0315481	3062.89	0.0334388	3062.89	0.0332414
3060.97	0.0118727	3060.97	0.0123858	3060.97	0.0125681	3060.97	0.0122558	3060.97	0.012262	3060.97	0.013231	3060.97	0.0141088	3060.97	0.0147946	3060.97	0.00947244	3060.97	0.00799093	3060.97	0.0266626	3060.97	0.0270513	3060.97	0.0269429	3060.97	0.0271899	3060.97	0.0270513	3060.97	0.0791244	3060.97	0.0704177	3060.97	0.0707716	3060.97	0.0709276	3060.97	0.0714969	3060.97	0.0354	3060.97	0.0345315	3060.97	0.0324239	3060.97	0.0343122	3060.97	0.0341883
3059.04	0.012144	3059.04	0.0126775	3059.04	0.0128038	3059.04	0.0125293	3059.04	0.0125137	3059.04	0.013734	3059.04	0.0145776	3059.04	0.0153191	3059.04	0.00990423	3059.04	0.00832194	3059.04	0.0273758	3059.04	0.0277174	3059.04	0.0276177	3059.04	0.0278687	3059.04	0.0277174	3059.04	0.0802263	3059.04	0.0714047	3059.04	0.0717499	3059.04	0.0720549	3059.04	0.0726217	3059.04	0.036	3059.04	0.0353184	3059.04	0.0333462	3059.04	0.0351089	3059.04	0.0349755
3057.11	0.0123941	3057.11	0.0129324	3057.11	0.0130123	3057.11	0.0127736	3057.11	0.0127241	3057.11	0.0148318	3057.11	0.0151348	3057.11	0.0159873	3057.11	0.0105657	3057.11	0.00896488	3057.11	0.0291214	3057.11	0.0295335	3057.11	0.029319	3057.11	0.0295578	3057.11	0.0295335	3057.11	0.0822457	3057.11	0.0733024	3057.11	0.0737326	3057.11	0.0740977	3057.11	0.074698	3057.11	0.0365	3057.11	0.0360409	3057.11	0.0343921	3057.11	0.0360612	3057.11	0.0358307
3055.18	0.0127783	3055.18	0.0132615	3055.18	0.0133828	3055.18	0.0130918	3055.18	0.0130863	3055.18	0.0156509	3055.18	0.0155413	3055.18	0.0164157	3055.18	0.010961	3055.18	0.00936569	3055.18	0.0304353	3055.18	0.030954	3055.18	0.0306667	3055.18	0.0309396	3055.18	0.030954	3055.18	0.0837391	3055.18	0.0748321	3055.18	0.0753216	3055.18	0.0755215	3055.18	0.0762189	3055.18	0.0375	3055.18	0.0368045	3055.18	0.0354186	3055.18	0.0375201	3055.18	0.0370693
3053.25	0.0132323	3053.25	0.0136418	3053.25	0.0138536	3053.25	0.0134803	3053.25	0.0135295	3053.25	0.0154867	3053.25	0.015734	3053.25	0.016523	3053.25	0.0109089	3053.25	0.00918225	3053.25	0.030171	3053.25	0.0306623	3053.25	0.0304547	3053.25	0.030809	3053.25	0.0306623	3053.25	0.0839256	3053.25	0.0750726	3053.25	0.0754923	3053.25	0.0755214	3053.25	0.0762951	3053.25	0.0385	3053.25	0.0374794	3053.25	0.0360514	3053.25	0.0386563	3053.25	0.0379615
3051.32	0.0135096	3051.32	0.0139228	3051.32	0.0141701	3051.32	0.0137791	3051.32	0.0137957	3051.32	0.0149276	3051.32	0.0158236	3051.32	0.0165479	3051.32	0.0106859	3051.32	0.00881105	3051.32	0.0292705	3051.32	0.0296793	3051.32	0.0295568	3051.32	0.0299189	3051.32	0.0296793	3051.32	0.0836584	3051.32	0.0747557	3051.32	0.0750629	3051.32	0.0750858	3051.32	0.0758556	3051.32	0.0393	3051.32	0.0380197	3051.32	0.0365832	3051.32	0.0392681	3051.32	0.0382372
3049.39	0.0136524	3049.39	0.0140865	3049.39	0.0143459	3049.39	0.0139909	3049.39	0.0139486	3049.39	0.0144789	3049.39	0.015889	3049.39	0.0165797	3049.39	0.0104677	3049.39	0.00856219	3049.39	0.0284791	3049.39	0.0288982	3049.39	0.0287852	3049.39	0.0291084	3049.39	0.0288982	3049.39	0.0834494	3049.39	0.0744069	3049.39	0.0746672	3049.39	0.0747657	3049.39	0.0755142	3049.39	0.0398	3049.39	0.0385314	3049.39	0.0371855	3049.39	0.0395767	3049.39	0.038404
3047.46	0.0138334	3047.46	0.0142625	3047.46	0.0145199	3047.46	0.0142176	3047.46	0.0141129	3047.46	0.0144567	3047.46	0.016089	3047.46	0.0167576	3047.46	0.0105018	3047.46	0.00858685	3047.46	0.0283932	3047.46	0.0288795	3047.46	0.0287015	3047.46	0.029013	3047.46	0.0288795	3047.46	0.0836643	3047.46	0.0745337	3047.46	0.0747718	3047.46	0.0749449	3047.46	0.0756993	3047.46	0.0402	3047.46	0.0392152	3047.46	0.0378589	3047.46	0.0398792	3047.46	0.0388753
3045.53	0.014059	3045.53	0.0144295	3045.53	0.0147355	3045.53	0.0144311	3045.53	0.0142988	3045.53	0.0146059	3045.53	0.0163435	3045.53	0.0169999	3045.53	0.0106574	3045.53	0.00868515	3045.53	0.0286511	3045.53	0.0292	3045.53	0.0289486	3045.53	0.0292412	3045.53	0.0292	3045.53	0.0840348	3045.53	0.0748534	3045.53	0.0750678	3045.53	0.0752494	3045.53	0.0760403	3045.53	0.0408	3045.53	0.0399955	3045.53	0.0384258	3045.53	0.0403087	3045.53	0.0396768
3043.61	0.0142568	3043.61	0.0146005	3043.61	0.0149229	3043.61	0.0145524	3043.61	0.0144745	3043.61	0.014702	3043.61	0.0165106	3043.61	0.017162	3043.61	0.0107359	3043.61	0.0086918	3043.61	0.0287951	3043.61	0.0293758	3043.61	0.0291082	3043.61	0.0293698	3043.61	0.0293758	3043.61	0.0842785	3043.61	0.0749899	3043.61	0.0752271	3043.61	0.0753526	3043.61	0.0762017	3043.61	0.0416	3043.61	0.0406862	3043.61	0.0388454	3043.61	0.0407806	3043.61	0.0404713
3041.68	0.0144665	3041.68	0.0148562	3041.68	0.0151302	3041.68	0.0147002	3041.68	0.0146745	3041.68	0.01501	3041.68	0.0166911	3041.68	0.0173917	3041.68	0.0108924	3041.68	0.00879365	3041.68	0.0291788	3041.68	0.0298002	3041.68	0.0295492	3041.68	0.0298118	3041.68	0.0298002	3041.68	0.084779	3041.68	0.0753663	3041.68	0.075678	3041.68	0.0757488	3041.68	0.0766621	3041.68	0.0423	3041.68	0.0413134	3041.68	0.0392737	3041.68	0.0413536	3041.68	0.041084
3039.75	0.014773	3039.75	0.0151976	3039.75	0.0154635	3039.75	0.0149563	3039.75	0.0149508	3039.75	0.0158676	3039.75	0.0170442	3039.75	0.0178988	3039.75	0.0113179	3039.75	0.00919436	3039.75	0.0303986	3039.75	0.0310405	3039.75	0.0308319	3039.75	0.0310393	3039.75	0.0310405	3039.75	0.0860059	3039.75	0.0765107	3039.75	0.0769235	3039.75	0.0770059	3039.75	0.0779137	3039.75	0.0428	3039.75	0.0418882	3039.75	0.0397071	3039.75	0.0421196	3039.75	0.0413785
3037.82	0.015141	3037.82	0.0155383	3037.82	0.0158852	3037.82	0.0152716	3037.82	0.0153132	3037.82	0.0168477	3037.82	0.0173702	3037.82	0.0183671	3037.82	0.0116933	3037.82	0.00957754	3037.82	0.0318444	3037.82	0.0325313	3037.82	0.0322982	3037.82	0.032429	3037.82	0.0325313	3037.82	0.0871371	3037.82	0.0776817	3037.82	0.078142	3037.82	0.078303	3037.82	0.079041	3037.82	0.0432	3037.82	0.0424337	3037.82	0.0404137	3037.82	0.0427635	3037.82	0.0412283
3035.89	0.0154269	3035.89	0.0158192	3035.89	0.0161377	3035.89	0.0155502	3035.89	0.0156536	3035.89	0.0162122	3035.89	0.0173432	3035.89	0.0181248	3035.89	0.0113702	3035.89	0.00908131	3035.89	0.0309284	3035.89	0.0315552	3035.89	0.03128	3035.89	0.0314588	3035.89	0.0315552	3035.89	0.0859747	3035.89	0.0765681	3035.89	0.0770021	3035.89	0.0771979	3035.89	0.0777652	3035.89	0.0439	3035.89	0.0430844	3035.89	0.0414046	3035.89	0.0431442	3035.89	0.0418825
3033.96	0.0156503	3033.96	0.0160928	3033.96	0.0163211	3033.96	0.015842	3033.96	0.0159588	3033.96	0.0151078	3033.96	0.0173609	3033.96	0.0178985	3033.96	0.0110168	3033.96	0.00845845	3033.96	0.0293272	3033.96	0.0298542	3033.96	0.0295841	3033.96	0.0298639	3033.96	0.0298542	3033.96	0.084777	3033.96	0.0752443	3033.96	0.0756551	3033.96	0.0758629	3033.96	0.0764172	3033.96	0.0445	3033.96	0.0437706	3033.96	0.0420936	3033.96	0.0437994	3033.96	0.0430636
3032.03	0.0159812	3032.03	0.0164111	3032.03	0.0166143	3032.03	0.0161908	3032.03	0.0163174	3032.03	0.014713	3032.03	0.0175273	3032.03	0.0180345	3032.03	0.0109852	3032.03	0.00821579	3032.03	0.0288052	3032.03	0.0292679	3032.03	0.0290267	3032.03	0.0293454	3032.03	0.0292679	3032.03	0.084855	3032.03	0.0751351	3032.03	0.0755513	3032.03	0.0757627	3032.03	0.0763346	3032.03	0.0451	3032.03	0.0444943	3032.03	0.042668	3032.03	0.0445565	3032.03	0.0440555
3030.1	0.0164336	3030.1	0.0168048	3030.1	0.016991	3030.1	0.0165985	3030.1	0.0167336	3030.1	0.0147933	3030.1	0.0177753	3030.1	0.0183301	3030.1	0.0110741	3030.1	0.00817244	3030.1	0.0290183	3030.1	0.0294462	3030.1	0.0292257	3030.1	0.0295105	3030.1	0.0294462	3030.1	0.0856606	3030.1	0.0757291	3030.1	0.0761833	3030.1	0.0763473	3030.1	0.0769482	3030.1	0.0455	3030.1	0.0451173	3030.1	0.0431122	3030.1	0.0451085	3030.1	0.0447717
3028.18	0.0169828	3028.18	0.01732	3028.18	0.0174365	3028.18	0.0170823	3028.18	0.0172492	3028.18	0.0151484	3028.18	0.0181599	3028.18	0.0187231	3028.18	0.0112027	3028.18	0.00826187	3028.18	0.029619	3028.18	0.030064	3028.18	0.02986	3028.18	0.030085	3028.18	0.030064	3028.18	0.0868325	3028.18	0.0767036	3028.18	0.0771819	3028.18	0.0773123	3028.18	0.0779435	3028.18	0.0459	3028.18	0.0456235	3028.18	0.0434389	3028.18	0.0455081	3028.18	0.0453245
3026.25	0.017551	3026.25	0.017885	3026.25	0.0179826	3026.25	0.0176916	3026.25	0.017836	3026.25	0.0154172	3026.25	0.0186727	3026.25	0.0191457	3026.25	0.0112808	3026.25	0.00833562	3026.25	0.0300304	3026.25	0.0304886	3026.25	0.0303584	3026.25	0.0305407	3026.25	0.0304886	3026.25	0.0878119	3026.25	0.0775548	3026.25	0.0779973	3026.25	0.0781336	3026.25	0.0787858	3026.25	0.0467	3026.25	0.0463052	3026.25	0.044097	3026.25	0.0462272	3026.25	0.0461566
3024.32	0.0180709	3024.32	0.0184205	3024.32	0.0185841	3024.32	0.0182836	3024.32	0.0183404	3024.32	0.0154155	3024.32	0.0191948	3024.32	0.0195044	3024.32	0.0114035	3024.32	0.00831188	3024.32	0.030006	3024.32	0.0304358	3024.32	0.0304172	3024.32	0.030579	3024.32	0.0304358	3024.32	0.0883958	3024.32	0.0780336	3024.32	0.0784232	3024.32	0.0785853	3024.32	0.0792502	3024.32	0.0477	3024.32	0.0470933	3024.32	0.045086	3024.32	0.0471026	3024.32	0.0471411
3022.39	0.0185813	3022.39	0.0189961	3022.39	0.0192042	3022.39	0.0188075	3022.39	0.0187991	3022.39	0.0156571	3022.39	0.0197069	3022.39	0.0199601	3022.39	0.0117173	3022.39	0.00839775	3022.39	0.0303661	3022.39	0.0307927	3022.39	0.0308225	3022.39	0.0309468	3022.39	0.0307927	3022.39	0.0891981	3022.39	0.0787618	3022.39	0.079144	3022.39	0.0793825	3022.39	0.0800229	3022.39	0.0485	3022.39	0.047631	3022.39	0.045913	3022.39	0.0477245	3022.39	0.0479072
3020.46	0.01919	3020.46	0.019695	3020.46	0.0199056	3020.46	0.0194403	3020.46	0.0194163	3020.46	0.0161799	3020.46	0.0202183	3020.46	0.0205473	3020.46	0.0120581	3020.46	0.00853888	3020.46	0.0311252	3020.46	0.0315705	3020.46	0.0315858	3020.46	0.0316486	3020.46	0.0315705	3020.46	0.090064	3020.46	0.0795574	3020.46	0.0799875	3020.46	0.0803139	3020.46	0.0808748	3020.46	0.0491	3020.46	0.0481199	3020.46	0.0466422	3020.46	0.0484112	3020.46	0.0484834
3018.53	0.0198082	3018.53	0.0203817	3018.53	0.0205987	3018.53	0.0201663	3018.53	0.0201609	3018.53	0.0163016	3018.53	0.0207279	3018.53	0.0210484	3018.53	0.012175	3018.53	0.0083896	3018.53	0.0311895	3018.53	0.0316562	3018.53	0.0316317	3018.53	0.0316784	3018.53	0.0316562	3018.53	0.0901537	3018.53	0.0795497	3018.53	0.0799969	3018.53	0.0802755	3018.53	0.0807956	3018.53	0.0499	3018.53	0.0491422	3018.53	0.0476401	3018.53	0.0495535	3018.53	0.0491325
3016.6	0.0203831	3016.6	0.0209136	3016.6	0.0211904	3016.6	0.0207992	3016.6	0.0207979	3016.6	0.0161367	3016.6	0.0212612	3016.6	0.0214752	3016.6	0.0122248	3016.6	0.00816636	3016.6	0.030859	3016.6	0.0313251	3016.6	0.0312785	3016.6	0.0313538	3016.6	0.0313251	3016.6	0.0899869	3016.6	0.0792428	3016.6	0.0796148	3016.6	0.0798016	3016.6	0.0804038	3016.6	0.0509	3016.6	0.0503572	3016.6	0.0486962	3016.6	0.0506539	3016.6	0.0500193
3014.67	0.0210187	3014.67	0.0215149	3014.67	0.0218007	3014.67	0.02143	3014.67	0.0213815	3014.67	0.0162543	3014.67	0.0218899	3014.67	0.0220282	3014.67	0.0124498	3014.67	0.00814724	3014.67	0.0309167	3014.67	0.0314201	3014.67	0.0313644	3014.67	0.0314401	3014.67	0.0314201	3014.67	0.090144	3014.67	0.0792794	3014.67	0.0795857	3014.67	0.0797452	3014.67	0.0804242	3014.67	0.0519	3014.67	0.0513061	3014.67	0.0496008	3014.67	0.0514844	3014.67	0.0510231
3012.75	0.0217472	3012.75	0.0222603	3012.75	0.0224693	3012.75	0.0221383	3012.75	0.0220478	3012.75	0.0166349	3012.75	0.0226126	3012.75	0.0227038	3012.75	0.0128345	3012.75	0.0082976	3012.75	0.0313521	3012.75	0.0318986	3012.75	0.0318067	3012.75	0.031906	3012.75	0.0318986	3012.75	0.090603	3012.75	0.0795724	3012.75	0.0798701	3012.75	0.0800489	3012.75	0.0807056	3012.75	0.053	3012.75	0.0520649	3012.75	0.0504211	3012.75	0.0522474	3012.75	0.0520089
3010.82	0.0224939	3010.82	0.02302	3010.82	0.0231908	3010.82	0.0228832	3010.82	0.0227686	3010.82	0.017134	3010.82	0.0233673	3010.82	0.0234801	3010.82	0.0132563	3010.82	0.00852169	3010.82	0.0319535	3010.82	0.0324933	3010.82	0.0323329	3010.82	0.032527	3010.82	0.0324933	3010.82	0.0912377	3010.82	0.0799965	3010.82	0.0803518	3010.82	0.0805136	3010.82	0.0811279	3010.82	0.054	3010.82	0.0528396	3010.82	0.051298	3010.82	0.053162	3010.82	0.0529115
3008.89	0.0232113	3008.89	0.0237103	3008.89	0.0239264	3008.89	0.02361	3008.89	0.0235122	3008.89	0.0177709	3008.89	0.0241885	3008.89	0.0243673	3008.89	0.0137347	3008.89	0.00886372	3008.89	0.0326955	3008.89	0.033233	3008.89	0.0330084	3008.89	0.0333075	3008.89	0.033233	3008.89	0.0920885	3008.89	0.0806599	3008.89	0.0810326	3008.89	0.0811716	3008.89	0.0817902	3008.89	0.0548	3008.89	0.053805	3008.89	0.052305	3008.89	0.0541366	3008.89	0.0538398
3006.96	0.0239361	3006.96	0.0244018	3006.96	0.024654	3006.96	0.024345	3006.96	0.0242665	3006.96	0.018555	3006.96	0.0250922	3006.96	0.0253411	3006.96	0.014296	3006.96	0.00930131	3006.96	0.0335813	3006.96	0.0341457	3006.96	0.0339142	3006.96	0.034235	3006.96	0.0341457	3006.96	0.0931625	3006.96	0.0816099	3006.96	0.0819155	3006.96	0.0820791	3006.96	0.0827357	3006.96	0.0557	3006.96	0.0549492	3006.96	0.0533808	3006.96	0.0551256	3006.96	0.0549159
3005.03	0.0246629	3005.03	0.0251552	3005.03	0.0253611	3005.03	0.0250831	3005.03	0.0250335	3005.03	0.0193593	3005.03	0.0260215	3005.03	0.0263227	3005.03	0.0148628	3005.03	0.0097739	3005.03	0.0345439	3005.03	0.0351588	3005.03	0.0349654	3005.03	0.0352133	3005.03	0.0351588	3005.03	0.0944036	3005.03	0.0826945	3005.03	0.0829634	3005.03	0.0831849	3005.03	0.0838748	3005.03	0.0567	3005.03	0.0559914	3005.03	0.0542816	3005.03	0.0561017	3005.03	0.0558895
3003.1	0.025371	3003.1	0.0258748	3003.1	0.0260667	3003.1	0.0257806	3003.1	0.0257631	3003.1	0.0201619	3003.1	0.0269521	3003.1	0.0272746	3003.1	0.0154364	3003.1	0.0102694	3003.1	0.0355487	3003.1	0.0361899	3003.1	0.0360185	3003.1	0.0361741	3003.1	0.0361899	3003.1	0.0957612	3003.1	0.0838514	3003.1	0.0841393	3003.1	0.0844214	3003.1	0.0850953	3003.1	0.0575	3003.1	0.0567661	3003.1	0.0550149	3003.1	0.0569736	3003.1	0.0565778
3001.17	0.0260574	3001.17	0.0265724	3001.17	0.0267722	3001.17	0.0264942	3001.17	0.0264717	3001.17	0.0210055	3001.17	0.0278856	3001.17	0.028223	3001.17	0.0160587	3001.17	0.0107491	3001.17	0.0365985	3001.17	0.0371964	3001.17	0.037035	3001.17	0.0371445	3001.17	0.0371964	3001.17	0.0971857	3001.17	0.085102	3001.17	0.0853563	3001.17	0.0856864	3001.17	0.0863313	3001.17	0.0582	3001.17	0.0575559	3001.17	0.0558468	3001.17	0.0577436	3001.17	0.0572546
2999.24	0.0267526	2999.24	0.0272614	2999.24	0.02748	2999.24	0.0272219	2999.24	0.027151	2999.24	0.0218214	2999.24	0.0287716	2999.24	0.0291916	2999.24	0.0167066	2999.24	0.0111845	2999.24	0.037602	2999.24	0.0381287	2999.24	0.037986	2999.24	0.0380929	2999.24	0.0381287	2999.24	0.0986105	2999.24	0.0863567	2999.24	0.0865189	2999.24	0.0869486	2999.24	0.0875535	2999.24	0.0588	2999.24	0.0584573	2999.24	0.0566812	2999.24	0.0584343	2999.24	0.0579577
2997.32	0.0274422	2997.32	0.0279045	2997.32	0.0281524	2997.32	0.027907	2997.32	0.0278032	2997.32	0.0226484	2997.32	0.0296197	2997.32	0.0301519	2997.32	0.0173144	2997.32	0.0116689	2997.32	0.0385967	2997.32	0.0390958	2997.32	0.0389834	2997.32	0.0390774	2997.32	0.0390958	2997.32	0.100098	2997.32	0.0876427	2997.32	0.0877898	2997.32	0.0882704	2997.32	0.0888431	2997.32	0.0592	2997.32	0.0591947	2997.32	0.0572629	2997.32	0.0590095	2997.32	0.0585597
2995.39	0.0280771	2995.39	0.0284779	2995.39	0.0287576	2995.39	0.0284957	2995.39	0.0283767	2995.39	0.0235854	2995.39	0.0305441	2995.39	0.0311124	2995.39	0.0179567	2995.39	0.0122756	2995.39	0.0396772	2995.39	0.0402214	2995.39	0.0401232	2995.39	0.0402609	2995.39	0.0402214	2995.39	0.101692	2995.39	0.0890661	2995.39	0.0893321	2995.39	0.0897567	2995.39	0.0903141	2995.39	0.0596	2995.39	0.0596534	2995.39	0.0577482	2995.39	0.0594324	2995.39	0.0590625
2993.46	0.0286261	2993.46	0.0289987	2993.46	0.0292818	2993.46	0.028981	2993.46	0.0289067	2993.46	0.024527	2993.46	0.0314837	2993.46	0.0320572	2993.46	0.0186355	2993.46	0.0128965	2993.46	0.040809	2993.46	0.0414022	2993.46	0.0412717	2993.46	0.0414899	2993.46	0.0414022	2993.46	0.103251	2993.46	0.090557	2993.46	0.0909644	2993.46	0.0912243	2993.46	0.0918281	2993.46	0.0601	2993.46	0.0599073	2993.46	0.0582208	2993.46	0.0597715	2993.46	0.0594413
2991.53	0.0290543	2991.53	0.0294873	2991.53	0.029752	2991.53	0.02942	2991.53	0.029407	2991.53	0.0253633	2991.53	0.0322763	2991.53	0.0329392	2991.53	0.019254	2991.53	0.0134312	2991.53	0.0418598	2991.53	0.0425193	2991.53	0.042284	2991.53	0.0425381	2991.53	0.0425193	2991.53	0.104691	2991.53	0.0919209	2991.53	0.0924212	2991.53	0.0925465	2991.53	0.0931797	2991.53	0.0604	2991.53	0.0601063	2991.53	0.0584712	2991.53	0.0601771	2991.53	0.0596162
2989.6	0.0294042	2989.6	0.0299586	2989.6	0.0302011	2989.6	0.0298472	2989.6	0.0298593	2989.6	0.0261346	2989.6	0.0328824	2989.6	0.0336928	2989.6	0.0197615	2989.6	0.0139221	2989.6	0.0428322	2989.6	0.0436	2989.6	0.0432466	2989.6	0.0434947	2989.6	0.0436	2989.6	0.106087	2989.6	0.0931622	2989.6	0.0937551	2989.6	0.093773	2989.6	0.0944619	2989.6	0.0606	2989.6	0.0603346	2989.6	0.0586077	2989.6	0.0605548	2989.6	0.0597355
2987.67	0.0297603	2987.67	0.0303566	2987.67	0.0306144	2987.67	0.0302587	2987.67	0.0302558	2987.67	0.0268683	2987.67	0.0334355	2987.67	0.0343591	2987.67	0.0202231	2987.67	0.0143748	2987.67	0.0436903	2987.67	0.0445539	2987.67	0.0442152	2987.67	0.044437	2987.67	0.0445539	2987.67	0.107411	2987.67	0.0943063	2987.67	0.0949376	2987.67	0.0949353	2987.67	0.0957145	2987.67	0.0608	2987.67	0.0605214	2987.67	0.0587206	2987.67	0.0606515	2987.67	0.0598819
2985.74	0.0300911	2985.74	0.0306336	2985.74	0.0309421	2985.74	0.0305946	2985.74	0.0305334	2985.74	0.0274887	2985.74	0.0339834	2985.74	0.0349991	2985.74	0.020651	2985.74	0.0147539	2985.74	0.0443672	2985.74	0.0452586	2985.74	0.0450289	2985.74	0.0451819	2985.74	0.0452586	2985.74	0.10841	2985.74	0.0952638	2985.74	0.095856	2985.74	0.0958964	2985.74	0.0967232	2985.74	0.061	2985.74	0.0606062	2985.74	0.058769	2985.74	0.0605764	2985.74	0.0600177
2983.81	0.0303641	2983.81	0.0308525	2983.81	0.0311665	2983.81	0.030847	2983.81	0.0307417	2983.81	0.0281255	2983.81	0.034568	2983.81	0.0356456	2983.81	0.0210893	2983.81	0.0151456	2983.81	0.0450981	2983.81	0.0459716	2983.81	0.0457767	2983.81	0.0458809	2983.81	0.0459716	2983.81	0.109273	2983.81	0.0962353	2983.81	0.0966802	2983.81	0.0968174	2983.81	0.0976227	2983.81	0.0613	2983.81	0.0606797	2983.81	0.0588766	2983.81	0.0607082	2983.81	0.0602041
2981.89	0.0305708	2981.89	0.0310657	2981.89	0.0313515	2981.89	0.0310772	2981.89	0.0309628	2981.89	0.0290079	2981.89	0.0352007	2981.89	0.0363257	2981.89	0.021651	2981.89	0.0157358	2981.89	0.0462009	2981.89	0.0470736	2981.89	0.0467663	2981.89	0.0469315	2981.89	0.0470736	2981.89	0.11035	2981.89	0.0974263	2981.89	0.0977794	2981.89	0.098012	2981.89	0.0987285	2981.89	0.0615	2981.89	0.0608377	2981.89	0.0590936	2981.89	0.0610387	2981.89	0.0603861
2979.96	0.0308161	2979.96	0.0313049	2979.96	0.0315694	2979.96	0.0312422	2979.96	0.0312218	2979.96	0.0299861	2979.96	0.0357498	2979.96	0.0369612	2979.96	0.0221686	2979.96	0.0163609	2979.96	0.0473461	2979.96	0.0482127	2979.96	0.047824	2979.96	0.0480746	2979.96	0.0482127	2979.96	0.11122	2979.96	0.0983384	2979.96	0.0987002	2979.96	0.0989536	2979.96	0.0996243	2979.96	0.0611	2979.96	0.0607524	2979.96	0.059067	2979.96	0.0609836	2979.96	0.0600299
2978.03	0.0311663	2978.03	0.0316069	2978.03	0.0318579	2978.03	0.0314754	2978.03	0.0315345	2978.03	0.0305064	2978.03	0.0360902	2978.03	0.0373865	2978.03	0.022414	2978.03	0.0166556	2978.03	0.0477496	2978.03	0.0485578	2978.03	0.0482169	2978.03	0.0484498	2978.03	0.0485578	2978.03	0.111344	2978.03	0.0983707	2978.03	0.0988002	2978.03	0.0989891	2978.03	0.0996456	2978.03	0.0604	2978.03	0.0601645	2978.03	0.0585685	2978.03	0.0602556	2978.03	0.0593277
2976.1	0.0314819	2976.1	0.0318875	2976.1	0.0321718	2976.1	0.0318146	2976.1	0.0318262	2976.1	0.0308054	2976.1	0.0364857	2976.1	0.0377791	2976.1	0.0226556	2976.1	0.0168533	2976.1	0.0479492	2976.1	0.0487334	2976.1	0.0484905	2976.1	0.0486274	2976.1	0.0487334	2976.1	0.111538	2976.1	0.0984537	2976.1	0.0989183	2976.1	0.099043	2976.1	0.0997163	2976.1	0.0602	2976.1	0.0597235	2976.1	0.0581982	2976.1	0.0598448	2976.1	0.0592905
2974.17	0.0316804	2974.17	0.0321086	2974.17	0.0324815	2974.17	0.0321405	2974.17	0.0320399	2974.17	0.0313952	2974.17	0.0370294	2974.17	0.0382892	2974.17	0.0231177	2974.17	0.0172527	2974.17	0.0486253	2974.17	0.0494082	2974.17	0.0492513	2974.17	0.0493014	2974.17	0.0494082	2974.17	0.112134	2974.17	0.0990879	2974.17	0.0995379	2974.17	0.0996564	2974.17	0.100361	2974.17	0.0601	2974.17	0.059224	2974.17	0.0577866	2974.17	0.0596573	2974.17	0.0593967
2972.24	0.0317918	2972.24	0.0322962	2972.24	0.0327285	2972.24	0.0323203	2972.24	0.0321972	2972.24	0.0320335	2972.24	0.0375145	2972.24	0.0388066	2972.24	0.0235677	2972.24	0.0176778	2972.24	0.0492815	2972.24	0.0500652	2972.24	0.0499166	2972.24	0.0499651	2972.24	0.0500652	2972.24	0.112481	2972.24	0.0996178	2972.24	0.100008	2972.24	0.100154	2972.24	0.100855	2972.24	0.0595	2972.24	0.0584032	2972.24	0.0570849	2972.24	0.0591558	2972.24	0.0589341
2970.31	0.0318878	2970.31	0.0324745	2970.31	0.0328565	2970.31	0.0324309	2970.31	0.0323726	2970.31	0.0324241	2970.31	0.0378397	2970.31	0.0391905	2970.31	0.0238402	2970.31	0.0179407	2970.31	0.0495729	2970.31	0.0503481	2970.31	0.0501626	2970.31	0.0502965	2970.31	0.0503481	2970.31	0.112509	2970.31	0.0997741	2970.31	0.100135	2970.31	0.100304	2970.31	0.100946	2970.31	0.0589	2970.31	0.0578851	2970.31	0.0565223	2970.31	0.0586722	2970.31	0.0582976
2968.38	0.0319744	2968.38	0.0326087	2968.38	0.0329077	2968.38	0.032519	2968.38	0.0325178	2968.38	0.0326818	2968.38	0.0380956	2968.38	0.0394879	2968.38	0.0240609	2968.38	0.0181149	2968.38	0.0497605	2968.38	0.0505195	2968.38	0.0502916	2968.38	0.0504899	2968.38	0.0505195	2968.38	0.112549	2968.38	0.0998478	2968.38	0.100263	2968.38	0.100434	2968.38	0.101048	2968.38	0.0584	2968.38	0.0577216	2968.38	0.0560953	2968.38	0.0583079	2968.38	0.0578629
2966.46	0.0320393	2966.46	0.0326386	2966.46	0.0329338	2966.46	0.0325754	2966.46	0.0325328	2966.46	0.0328411	2966.46	0.0383156	2966.46	0.0397284	2966.46	0.0242547	2966.46	0.0182269	2966.46	0.0498723	2966.46	0.0505666	2966.46	0.0503337	2966.46	0.050555	2966.46	0.0505666	2966.46	0.112621	2966.46	0.0999768	2966.46	0.100438	2966.46	0.100598	2966.46	0.101262	2966.46	0.0581	2966.46	0.0576658	2966.46	0.0557343	2966.46	0.0579831	2966.46	0.0575339
2964.53	0.0321217	2964.53	0.0326971	2964.53	0.0329596	2964.53	0.0326382	2964.53	0.0325275	2964.53	0.0331419	2964.53	0.038558	2964.53	0.039988	2964.53	0.0245063	2964.53	0.0184359	2964.53	0.0502807	2964.53	0.0508808	2964.53	0.0506773	2964.53	0.0509196	2964.53	0.0508808	2964.53	0.113164	2964.53	0.100561	2964.53	0.100988	2964.53	0.101164	2964.53	0.101934	2964.53	0.0581	2964.53	0.0577143	2964.53	0.0557448	2964.53	0.0578052	2964.53	0.0573574
2962.6	0.0322248	2962.6	0.0328194	2962.6	0.0329721	2962.6	0.0327313	2962.6	0.032537	2962.6	0.0339541	2962.6	0.0388934	2962.6	0.0403665	2962.6	0.0249267	2962.6	0.0189393	2962.6	0.0514479	2962.6	0.0520459	2962.6	0.0518446	2962.6	0.0520935	2962.6	0.0520459	2962.6	0.114499	2962.6	0.1019	2962.6	0.102274	2962.6	0.102506	2962.6	0.103384	2962.6	0.0582	2962.6	0.0577998	2962.6	0.0561171	2962.6	0.0577007	2962.6	0.0572448
2960.67	0.0321831	2960.67	0.0327621	2960.67	0.0328808	2960.67	0.0326688	2960.67	0.032456	2960.67	0.0347541	2960.67	0.0390534	2960.67	0.0406337	2960.67	0.0252818	2960.67	0.0194925	2960.67	0.0526684	2960.67	0.0533539	2960.67	0.0531495	2960.67	0.0533153	2960.67	0.0533539	2960.67	0.115701	2960.67	0.103216	2960.67	0.103585	2960.67	0.103881	2960.67	0.104757	2960.67	0.0582	2960.67	0.0575624	2960.67	0.0560696	2960.67	0.0575534	2960.67	0.0569122
2958.74	0.03193	2958.74	0.0324693	2958.74	0.0326806	2958.74	0.0324253	2958.74	0.0322472	2958.74	0.034437	2958.74	0.0387878	2958.74	0.040435	2958.74	0.0251238	2958.74	0.0194319	2958.74	0.0523237	2958.74	0.0530481	2958.74	0.0528928	2958.74	0.0529584	2958.74	0.0530481	2958.74	0.115474	2958.74	0.103206	2958.74	0.103584	2958.74	0.103888	2958.74	0.104592	2958.74	0.0578	2958.74	0.0569368	2958.74	0.0551189	2958.74	0.0572009	2958.74	0.0563154
2956.81	0.0317075	2956.81	0.0322264	2956.81	0.0325102	2956.81	0.0321854	2956.81	0.0320673	2956.81	0.0336542	2956.81	0.0384362	2956.81	0.0400759	2956.81	0.0248178	2956.81	0.0190553	2956.81	0.0512709	2956.81	0.0519591	2956.81	0.0518099	2956.81	0.0519423	2956.81	0.0519591	2956.81	0.114846	2956.81	0.102716	2956.81	0.103085	2956.81	0.103333	2956.81	0.103924	2956.81	0.0573	2956.81	0.0564294	2956.81	0.0544356	2956.81	0.0567254	2956.81	0.0560391
2954.88	0.0315397	2954.88	0.0320208	2954.88	0.0323763	2954.88	0.0319977	2954.88	0.0319135	2954.88	0.0332209	2954.88	0.0381562	2954.88	0.0398072	2954.88	0.0246597	2954.88	0.0188408	2954.88	0.0507009	2954.88	0.051374	2954.88	0.0511884	2954.88	0.0514041	2954.88	0.051374	2954.88	0.114733	2954.88	0.102684	2954.88	0.103042	2954.88	0.103237	2954.88	0.103827	2954.88	0.0571	2954.88	0.0559617	2954.88	0.0543294	2954.88	0.0563871	2954.88	0.0560635
2952.95	0.0313568	2952.95	0.0317857	2952.95	0.0321907	2952.95	0.031795	2952.95	0.031714	2952.95	0.0332247	2952.95	0.0379337	2952.95	0.0396878	2952.95	0.0246976	2952.95	0.0188701	2952.95	0.0508693	2952.95	0.0515794	2952.95	0.0513421	2952.95	0.0515847	2952.95	0.0515794	2952.95	0.115208	2952.95	0.10326	2952.95	0.103615	2952.95	0.103798	2952.95	0.104435	2952.95	0.0569	2952.95	0.0556743	2952.95	0.0544634	2952.95	0.0562789	2952.95	0.0561487
2951.02	0.0310126	2951.02	0.0314305	2951.02	0.0317683	2951.02	0.031431	2951.02	0.0313283	2951.02	0.0335621	2951.02	0.0376964	2951.02	0.0395497	2951.02	0.0248313	2951.02	0.0190539	2951.02	0.0516744	2951.02	0.0524213	2951.02	0.052169	2951.02	0.0523905	2951.02	0.0524213	2951.02	0.11606	2951.02	0.104305	2951.02	0.104668	2951.02	0.104832	2951.02	0.105505	2951.02	0.0569	2951.02	0.0555855	2951.02	0.0543037	2951.02	0.0561906	2951.02	0.0559359
2949.1	0.0303541	2949.1	0.0308827	2949.1	0.0310782	2949.1	0.0307485	2949.1	0.0306723	2949.1	0.0335181	2949.1	0.0371129	2949.1	0.0389186	2949.1	0.0246061	2949.1	0.0189586	2949.1	0.0519128	2949.1	0.0525976	2949.1	0.0523647	2949.1	0.0526288	2949.1	0.0525976	2949.1	0.116018	2949.1	0.104583	2949.1	0.104969	2949.1	0.105106	2949.1	0.105744	2949.1	0.0562	2949.1	0.0550427	2949.1	0.053134	2949.1	0.055379	2949.1	0.0547549
2947.17	0.0297593	2947.17	0.0304138	2947.17	0.0305747	2947.17	0.0301973	2947.17	0.0301452	2947.17	0.032934	2947.17	0.0364803	2947.17	0.0381918	2947.17	0.024178	2947.17	0.0185608	2947.17	0.0510959	2947.17	0.051705	2947.17	0.0514673	2947.17	0.0518113	2947.17	0.051705	2947.17	0.115085	2947.17	0.103827	2947.17	0.104169	2947.17	0.104386	2947.17	0.104972	2947.17	0.0549	2947.17	0.0543486	2947.17	0.0520139	2947.17	0.0542149	2947.17	0.0535952
2945.24	0.0293868	2945.24	0.030075	2945.24	0.0302978	2945.24	0.0298976	2945.24	0.0298099	2945.24	0.0327526	2945.24	0.0360928	2945.24	0.0378004	2945.24	0.0240388	2945.24	0.0183831	2945.24	0.0507436	2945.24	0.0513721	2945.24	0.051077	2945.24	0.0514704	2945.24	0.0513721	2945.24	0.114686	2945.24	0.103475	2945.24	0.103745	2945.24	0.10408	2945.24	0.104661	2945.24	0.0539	2945.24	0.0540255	2945.24	0.0517046	2945.24	0.0532939	2945.24	0.0532834
2943.31	0.0285759	2943.31	0.0291953	2943.31	0.0295102	2943.31	0.0291017	2943.31	0.028969	2943.31	0.0323867	2943.31	0.0350963	2943.31	0.0367442	2943.31	0.0235315	2943.31	0.0180135	2943.31	0.05022	2943.31	0.050929	2943.31	0.0505881	2943.31	0.0509235	2943.31	0.050929	2943.31	0.112936	2943.31	0.10193	2943.31	0.102162	2943.31	0.102478	2943.31	0.103067	2943.31	0.0522	2943.31	0.0523551	2943.31	0.0506339	2943.31	0.0512186	2943.31	0.052055
2941.38	0.0274073	2941.38	0.027889	2941.38	0.0282416	2941.38	0.0277828	2941.38	0.0276831	2941.38	0.0303854	2941.38	0.0333138	2941.38	0.0347936	2941.38	0.0220988	2941.38	0.0168511	2941.38	0.0473153	2941.38	0.0480458	2941.38	0.0477282	2941.38	0.0479328	2941.38	0.0480458	2941.38	0.107708	2941.38	0.0970922	2941.38	0.0973515	2941.38	0.0974805	2941.38	0.0980864	2941.38	0.0499	2941.38	0.049369	2941.38	0.0483098	2941.38	0.048971	2941.38	0.0493747
2939.45	0.0266469	2939.45	0.0270214	2939.45	0.0273586	2939.45	0.0269034	2939.45	0.0268527	2939.45	0.0283994	2939.45	0.0320712	2939.45	0.0334495	2939.45	0.0210276	2939.45	0.0158931	2939.45	0.0443059	2939.45	0.0449542	2939.45	0.0446856	2939.45	0.0448407	2939.45	0.0449542	2939.45	0.102797	2939.45	0.0924839	2939.45	0.0927373	2939.45	0.0928019	2939.45	0.0934656	2939.45	0.0488	2939.45	0.0479385	2939.45	0.046862	2939.45	0.0481636	2939.45	0.0478648
2937.52	0.0259338	2937.52	0.0262693	2937.52	0.0265784	2937.52	0.0261629	2937.52	0.0261613	2937.52	0.027142	2937.52	0.0311021	2937.52	0.0324544	2937.52	0.0203465	2937.52	0.015286	2937.52	0.0422197	2937.52	0.0427741	2937.52	0.0425479	2937.52	0.0426986	2937.52	0.0427741	2937.52	0.0985786	2937.52	0.0886126	2937.52	0.0888275	2937.52	0.0888993	2937.52	0.0896071	2937.52	0.0478	2937.52	0.046824	2937.52	0.0455091	2937.52	0.0472222	2937.52	0.0467675
2935.59	0.0250155	2935.59	0.0253739	2935.59	0.0256377	2935.59	0.0252346	2935.59	0.0252937	2935.59	0.0263161	2935.59	0.0300104	2935.59	0.0313329	2935.59	0.0196863	2935.59	0.0148025	2935.59	0.0405567	2935.59	0.0410823	2935.59	0.0408678	2935.59	0.0410373	2935.59	0.0410823	2935.59	0.0940456	2935.59	0.0845458	2935.59	0.0847175	2935.59	0.0847746	2935.59	0.0854797	2935.59	0.0463	2935.59	0.0453563	2935.59	0.0438115	2935.59	0.0457441	2935.59	0.0454011
2933.67	0.0238999	2933.67	0.0243263	2933.67	0.0244911	2933.67	0.0240993	2933.67	0.0241917	2933.67	0.0253688	2933.67	0.028621	2933.67	0.0299073	2933.67	0.018822	2933.67	0.0141871	2933.67	0.0385202	2933.67	0.0390824	2933.67	0.0388841	2933.67	0.0390677	2933.67	0.0390824	2933.67	0.0883783	2933.67	0.0794079	2933.67	0.0795768	2933.67	0.0795661	2933.67	0.080202	2933.67	0.0442	2933.67	0.0433985	2933.67	0.0417555	2933.67	0.0436338	2933.67	0.0432909
2931.74	0.0228141	2931.74	0.0232933	2931.74	0.0234012	2931.74	0.0230029	2931.74	0.0231054	2931.74	0.0241091	2931.74	0.0271931	2931.74	0.0283744	2931.74	0.0178646	2931.74	0.0134066	2931.74	0.0360272	2931.74	0.0366129	2931.74	0.0364841	2931.74	0.0366194	2931.74	0.0366129	2931.74	0.0822266	2931.74	0.0737175	2931.74	0.0738672	2931.74	0.073813	2931.74	0.0744303	2931.74	0.0421	2931.74	0.0413464	2931.74	0.0397516	2931.74	0.0414473	2931.74	0.0409281
2929.81	0.0219782	2929.81	0.0224937	2929.81	0.022596	2929.81	0.0221566	2929.81	0.0222867	2929.81	0.0232094	2929.81	0.0261824	2929.81	0.0272428	2929.81	0.017192	2929.81	0.0128627	2929.81	0.0342856	2929.81	0.0348639	2929.81	0.0347557	2929.81	0.0348809	2929.81	0.0348639	2929.81	0.0775099	2929.81	0.0693492	2929.81	0.0694769	2929.81	0.0693982	2929.81	0.0700599	2929.81	0.0406	2929.81	0.0397875	2929.81	0.0382913	2929.81	0.0399574	2929.81	0.0393908
2927.88	0.021173	2927.88	0.021646	2927.88	0.0217766	2927.88	0.0213479	2927.88	0.0215218	2927.88	0.0227009	2927.88	0.0253156	2927.88	0.026261	2927.88	0.0166373	2927.88	0.0126363	2927.88	0.0333522	2927.88	0.0339212	2927.88	0.0337272	2927.88	0.033945	2927.88	0.0339212	2927.88	0.0736468	2927.88	0.0658021	2927.88	0.0659286	2927.88	0.0658743	2927.88	0.0665985	2927.88	0.0393	2927.88	0.0383769	2927.88	0.0368215	2927.88	0.0385738	2927.88	0.0380894
2925.95	0.020175	2925.95	0.0205748	2925.95	0.020728	2925.95	0.0203996	2925.95	0.0205366	2925.95	0.0218085	2925.95	0.0240911	2925.95	0.0249685	2925.95	0.0158228	2925.95	0.0122519	2925.95	0.0318996	2925.95	0.0324513	2925.95	0.0322147	2925.95	0.0325327	2925.95	0.0324513	2925.95	0.0690321	2925.95	0.0615722	2925.95	0.0616783	2925.95	0.0616853	2925.95	0.0624186	2925.95	0.0376	2925.95	0.0365974	2925.95	0.034681	2925.95	0.0366114	2925.95	0.0360514
2924.02	0.0192627	2924.02	0.0196632	2924.02	0.019813	2924.02	0.0194882	2924.02	0.0196268	2924.02	0.0206828	2924.02	0.0228562	2924.02	0.0237166	2924.02	0.0149978	2924.02	0.0115931	2924.02	0.0300053	2924.02	0.0305125	2924.02	0.0303668	2924.02	0.0306267	2924.02	0.0305125	2924.02	0.0646723	2924.02	0.057577	2924.02	0.0576812	2924.02	0.057696	2924.02	0.0583559	2924.02	0.036	2924.02	0.0349979	2924.02	0.0327417	2924.02	0.0349409	2924.02	0.034098
2922.09	0.0184833	2922.09	0.0189392	2922.09	0.0190146	2922.09	0.0186003	2922.09	0.0188197	2922.09	0.0197638	2922.09	0.0218025	2922.09	0.0226818	2922.09	0.014328	2922.09	0.0109739	2922.09	0.028431	2922.09	0.0288405	2922.09	0.0287835	2922.09	0.0289794	2922.09	0.0288405	2922.09	0.0610904	2922.09	0.0542984	2922.09	0.0543956	2922.09	0.054365	2922.09	0.0549311	2922.09	0.0345	2922.09	0.0334061	2922.09	0.0310613	2922.09	0.0334619	2922.09	0.0325876
2920.16	0.017597	2920.16	0.0181251	2920.16	0.0181164	2920.16	0.0177007	2920.16	0.0179027	2920.16	0.0187551	2920.16	0.0207116	2920.16	0.0215747	2920.16	0.0135507	2920.16	0.0103315	2920.16	0.026763	2920.16	0.0270938	2920.16	0.0270097	2920.16	0.0271927	2920.16	0.0270938	2920.16	0.0573197	2920.16	0.050827	2920.16	0.0508685	2920.16	0.0507763	2920.16	0.0513131	2920.16	0.0327	2920.16	0.0314166	2920.16	0.0293075	2920.16	0.0316603	2920.16	0.0311202
2918.24	0.0168249	2918.24	0.0173818	2918.24	0.0173528	2918.24	0.0170073	2918.24	0.0171092	2918.24	0.017852	2918.24	0.0197953	2918.24	0.0206072	2918.24	0.0129301	2918.24	0.00980196	2918.24	0.0252501	2918.24	0.0256123	2918.24	0.025427	2918.24	0.0255826	2918.24	0.0256123	2918.24	0.0539846	2918.24	0.0477813	2918.24	0.04774	2918.24	0.0476223	2918.24	0.0481946	2918.24	0.0312	2918.24	0.0299037	2918.24	0.0282451	2918.24	0.0303021	2918.24	0.0299762
2916.31	0.016298	2916.31	0.0168029	2916.31	0.0168365	2916.31	0.0164922	2916.31	0.0165702	2916.31	0.0174841	2916.31	0.0191919	2916.31	0.0199841	2916.31	0.0126593	2916.31	0.00963932	2916.31	0.0245645	2916.31	0.024971	2916.31	0.0247699	2916.31	0.0248764	2916.31	0.024971	2916.31	0.0517504	2916.31	0.0458357	2916.31	0.0457635	2916.31	0.0456663	2916.31	0.0462679	2916.31	0.0302	2916.31	0.0290312	2916.31	0.0276229	2916.31	0.0295549	2916.31	0.0290848
2914.38	0.0158293	2914.38	0.0162413	2914.38	0.0163681	2914.38	0.0159373	2914.38	0.016107	2914.38	0.0176018	2914.38	0.0187401	2914.38	0.0196051	2914.38	0.0125731	2914.38	0.0097932	2914.38	0.0246858	2914.38	0.0250651	2914.38	0.0249865	2914.38	0.0250467	2914.38	0.0250651	2914.38	0.0502995	2914.38	0.0446681	2914.38	0.0446579	2914.38	0.0445261	2914.38	0.04518	2914.38	0.0294	2914.38	0.0282419	2914.38	0.0267081	2914.38	0.0288592	2914.38	0.0280691
2912.45	0.0150476	2912.45	0.0154536	2912.45	0.0155962	2912.45	0.0151156	2912.45	0.0153854	2912.45	0.0174934	2912.45	0.0180058	2912.45	0.0189403	2912.45	0.0122073	2912.45	0.00981624	2912.45	0.0244382	2912.45	0.0248354	2912.45	0.0248474	2912.45	0.0249485	2912.45	0.0248354	2912.45	0.0480615	2912.45	0.0428023	2912.45	0.0428678	2912.45	0.0426815	2912.45	0.0433248	2912.45	0.028	2912.45	0.0268369	2912.45	0.0250337	2912.45	0.027226	2912.45	0.0262584
2910.52	0.0140699	2910.52	0.014458	2910.52	0.0146199	2910.52	0.014192	2910.52	0.0144079	2910.52	0.016316	2910.52	0.0168515	2910.52	0.0177084	2910.52	0.0112617	2910.52	0.00911449	2910.52	0.0224415	2910.52	0.0228348	2910.52	0.0228278	2910.52	0.0230088	2910.52	0.0228348	2910.52	0.0440095	2910.52	0.0391312	2910.52	0.039167	2910.52	0.0390095	2910.52	0.0395644	2910.52	0.0266	2910.52	0.0252833	2910.52	0.0234917	2910.52	0.0251263	2910.52	0.0245571
2908.59	0.0134461	2908.59	0.0138062	2908.59	0.0139894	2908.59	0.0136118	2908.59	0.0137004	2908.59	0.0150933	2908.59	0.0160194	2908.59	0.0167539	2908.59	0.0104921	2908.59	0.00839076	2908.59	0.0204367	2908.59	0.0207626	2908.59	0.0206887	2908.59	0.0209169	2908.59	0.0207626	2908.59	0.0406207	2908.59	0.0359374	2908.59	0.0358932	2908.59	0.0358425	2908.59	0.0363606	2908.59	0.0261	2908.59	0.0245906	2908.59	0.0229436	2908.59	0.0243051	2908.59	0.0241688
2906.66	0.0129651	2906.66	0.0132774	2906.66	0.013458	2906.66	0.0131398	2906.66	0.013121	2906.66	0.0141935	2906.66	0.0153863	2906.66	0.0160537	2906.66	0.00999466	2906.66	0.00789167	2906.66	0.0190413	2906.66	0.0193305	2906.66	0.0191848	2906.66	0.0193907	2906.66	0.0193305	2906.66	0.0379953	2906.66	0.0334693	2906.66	0.0333781	2906.66	0.0334049	2906.66	0.0339208	2906.66	0.0255	2906.66	0.0239528	2906.66	0.0222708	2906.66	0.0238078	2906.66	0.0237638
2904.73	0.012412	2904.73	0.0126621	2904.73	0.0129065	2904.73	0.0126496	2904.73	0.0126024	2904.73	0.0133768	2904.73	0.0147092	2904.73	0.0153308	2904.73	0.00953397	2904.73	0.00747419	2904.73	0.0178484	2904.73	0.0181629	2904.73	0.0179699	2904.73	0.0181089	2904.73	0.0181629	2904.73	0.0355521	2904.73	0.0312315	2904.73	0.0311431	2904.73	0.0311767	2904.73	0.0316813	2904.73	0.0247	2904.73	0.0231773	2904.73	0.0212887	2904.73	0.0230647	2904.73	0.0229904
2902.81	0.0118887	2902.81	0.0121229	2902.81	0.0124533	2902.81	0.0122387	2902.81	0.0121982	2902.81	0.0130481	2902.81	0.0141629	2902.81	0.0147869	2902.81	0.00928408	2902.81	0.00729427	2902.81	0.0173252	2902.81	0.0176717	2902.81	0.0175098	2902.81	0.0175744	2902.81	0.0176717	2902.81	0.0339222	2902.81	0.0297987	2902.81	0.0297575	2902.81	0.0297704	2902.81	0.0302874	2902.81	0.024	2902.81	0.0226932	2902.81	0.0205723	2902.81	0.0223985	2902.81	0.0224238
2900.88	0.0114108	2900.88	0.0116615	2900.88	0.0119761	2900.88	0.011796	2900.88	0.0117721	2900.88	0.0132354	2900.88	0.0136663	2900.88	0.0143377	2900.88	0.00917232	2900.88	0.0073609	2900.88	0.0175458	2900.88	0.0178949	2900.88	0.0178133	2900.88	0.0178692	2900.88	0.0178949	2900.88	0.0329173	2900.88	0.02903	2900.88	0.0290184	2900.88	0.0290463	2900.88	0.0296633	2900.88	0.0234	2900.88	0.0223118	2900.88	0.0199991	2900.88	0.0219148	2900.88	0.0219197
2898.95	0.0110393	2898.95	0.0113313	2898.95	0.0115284	2898.95	0.0113287	2898.95	0.0113608	2898.95	0.0134129	2898.95	0.0131809	2898.95	0.013877	2898.95	0.00902771	2898.95	0.00743408	2898.95	0.0178274	2898.95	0.0181766	2898.95	0.0181233	2898.95	0.0182269	2898.95	0.0181766	2898.95	0.0319853	2898.95	0.0283252	2898.95	0.0283647	2898.95	0.0284451	2898.95	0.0290654	2898.95	0.0228	2898.95	0.0216257	2898.95	0.0193975	2898.95	0.0216658	2898.95	0.0211835
2897.02	0.0107738	2897.02	0.0110628	2897.02	0.0112045	2897.02	0.0108921	2897.02	0.0109986	2897.02	0.0132842	2897.02	0.0127309	2897.02	0.0133919	2897.02	0.00878392	2897.02	0.00739692	2897.02	0.0177573	2897.02	0.0181072	2897.02	0.0180157	2897.02	0.0181397	2897.02	0.0181072	2897.02	0.0309617	2897.02	0.027563	2897.02	0.0276055	2897.02	0.0276678	2897.02	0.0282012	2897.02	0.0221	2897.02	0.0204919	2897.02	0.0187698	2897.02	0.0212326	2897.02	0.0202587
2895.09	0.0103642	2895.09	0.0105918	2895.09	0.0108351	2895.09	0.0103968	2895.09	0.0104909	2895.09	0.0125934	2895.09	0.0121782	2895.09	0.0127759	2895.09	0.0083158	2895.09	0.00704489	2895.09	0.0168103	2895.09	0.0171524	2895.09	0.0170655	2895.09	0.0172358	2895.09	0.0171524	2895.09	0.0293472	2895.09	0.0262943	2895.09	0.026182	2895.09	0.026125	2895.09	0.0266135	2895.09	0.0211	2895.09	0.0194337	2895.09	0.0179993	2895.09	0.0201632	2895.09	0.0190032
2893.16	0.0100015	2893.16	0.0102464	2893.16	0.0105476	2893.16	0.0100814	2893.16	0.0101424	2893.16	0.0119215	2893.16	0.0118757	2893.16	0.0124649	2893.16	0.00797127	2893.16	0.00666266	2893.16	0.015771	2893.16	0.0160854	2893.16	0.0160287	2893.16	0.0162701	2893.16	0.0160854	2893.16	0.0279901	2893.16	0.0250889	2893.16	0.024903	2893.16	0.0248217	2893.16	0.0252803	2893.16	0.0207	2893.16	0.0191917	2893.16	0.0177418	2893.16	0.0195034	2893.16	0.0182083
2891.23	0.00979438	2891.23	0.0101532	2891.23	0.0104627	2891.23	0.0099755	2891.23	0.010062	2891.23	0.0116812	2891.23	0.0118718	2891.23	0.0124996	2891.23	0.00790715	2891.23	0.00652678	2891.23	0.0154313	2891.23	0.0157048	2891.23	0.0156522	2891.23	0.0159188	2891.23	0.0157048	2891.23	0.0274623	2891.23	0.0245974	2891.23	0.0244266	2891.23	0.0244175	2891.23	0.0248255	2891.23	0.0206	2891.23	0.0191957	2891.23	0.0178379	2891.23	0.0192936	2891.23	0.0180465
2889.3	0.00969762	2889.3	0.0101635	2889.3	0.0104099	2889.3	0.00991816	2889.3	0.0100277	2889.3	0.0114276	2889.3	0.0118597	2889.3	0.0124821	2889.3	0.00781811	2889.3	0.00640358	2889.3	0.0151155	2889.3	0.0153743	2889.3	0.0152935	2889.3	0.0155615	2889.3	0.0153743	2889.3	0.0270437	2889.3	0.0242175	2889.3	0.0240285	2889.3	0.0241142	2889.3	0.0244952	2889.3	0.0207	2889.3	0.0191098	2889.3	0.0178354	2889.3	0.0190961	2889.3	0.018351
2887.38	0.00976774	2887.38	0.0102521	2887.38	0.0104071	2887.38	0.00996207	2887.38	0.0100552	2887.38	0.0111254	2887.38	0.0118538	2887.38	0.0124313	2887.38	0.00767245	2887.38	0.00622516	2887.38	0.0146607	2887.38	0.014947	2887.38	0.0148453	2887.38	0.0151138	2887.38	0.014947	2887.38	0.0266766	2887.38	0.0238806	2887.38	0.0236776	2887.38	0.0237742	2887.38	0.0241974	2887.38	0.0211	2887.38	0.0192614	2887.38	0.0178962	2887.38	0.0192085	2887.38	0.0189309
2885.45	0.00998503	2885.45	0.0104597	2885.45	0.0105684	2885.45	0.0101649	2885.45	0.0102292	2885.45	0.0111868	2885.45	0.0120143	2885.45	0.0126357	2885.45	0.00772087	2885.45	0.0062684	2885.45	0.0147524	2885.45	0.0150591	2885.45	0.0149373	2885.45	0.0151976	2885.45	0.0150591	2885.45	0.0269177	2885.45	0.0241422	2885.45	0.0239656	2885.45	0.0240066	2885.45	0.024507	2885.45	0.0216	2885.45	0.0196139	2885.45	0.0180677	2885.45	0.0197356	2885.45	0.0194484
2883.52	0.0102675	2883.52	0.0107566	2883.52	0.0108591	2883.52	0.0104859	2883.52	0.010512	2883.52	0.0118412	2883.52	0.012365	2883.52	0.0131445	2883.52	0.00806575	2883.52	0.00663931	2883.52	0.0157059	2883.52	0.01604	2883.52	0.0158957	2883.52	0.0161293	2883.52	0.01604	2883.52	0.0280583	2883.52	0.0252931	2883.52	0.0251389	2883.52	0.0251249	2883.52	0.0257068	2883.52	0.022	2883.52	0.0199121	2883.52	0.0181407	2883.52	0.020364	2883.52	0.0196823
2881.59	0.0106343	2881.59	0.011047	2881.59	0.0111919	2881.59	0.0108585	2881.59	0.0108248	2881.59	0.0130049	2881.59	0.0129	2881.59	0.0138806	2881.59	0.0086858	2881.59	0.00729824	2881.59	0.0173956	2881.59	0.0177886	2881.59	0.0176616	2881.59	0.0178351	2881.59	0.0177886	2881.59	0.0300143	2881.59	0.0272519	2881.59	0.0270771	2881.59	0.027078	2881.59	0.0277145	2881.59	0.0222	2881.59	0.0201938	2881.59	0.018172	2881.59	0.0209737	2881.59	0.0197399
2879.66	0.011002	2879.66	0.0112329	2879.66	0.0114841	2879.66	0.0111835	2879.66	0.0111049	2879.66	0.0141069	2879.66	0.0134278	2879.66	0.0145446	2879.66	0.00925793	2879.66	0.00790573	2879.66	0.019068	2879.66	0.0195131	2879.66	0.0193944	2879.66	0.0195445	2879.66	0.0195131	2879.66	0.0321398	2879.66	0.0293333	2879.66	0.02918	2879.66	0.0291931	2879.66	0.0298504	2879.66	0.0223	2879.66	0.0205007	2879.66	0.0182592	2879.66	0.0215182	2879.66	0.0198853
2877.73	0.0111512	2877.73	0.0113283	2877.73	0.0116767	2877.73	0.0113793	2877.73	0.0113082	2877.73	0.0141417	2877.73	0.0136676	2877.73	0.0147401	2877.73	0.00935526	2877.73	0.00795373	2877.73	0.0194063	2877.73	0.0197341	2877.73	0.0196609	2877.73	0.0197939	2877.73	0.0197341	2877.73	0.0332033	2877.73	0.0302992	2877.73	0.0302333	2877.73	0.0302343	2877.73	0.0307825	2877.73	0.0223	2877.73	0.0206989	2877.73	0.0183537	2877.73	0.0216491	2877.73	0.0201884
2875.8	0.0111385	2875.8	0.0114644	2875.8	0.0118244	2875.8	0.0115155	2875.8	0.0114254	2875.8	0.0135123	2875.8	0.0137292	2875.8	0.0146988	2875.8	0.00918754	2875.8	0.00765775	2875.8	0.0187825	2875.8	0.0189934	2875.8	0.0189879	2875.8	0.0190578	2875.8	0.0189934	2875.8	0.0334576	2875.8	0.0304587	2875.8	0.0304402	2875.8	0.0304877	2875.8	0.0308984	2875.8	0.0224	2875.8	0.0209234	2875.8	0.0185666	2875.8	0.0214884	2875.8	0.0203145
2873.87	0.011208	2873.87	0.0116332	2873.87	0.0119308	2873.87	0.0116494	2873.87	0.0115538	2873.87	0.0132335	2873.87	0.0138864	2873.87	0.0148252	2873.87	0.00915376	2873.87	0.00753598	2873.87	0.0186272	2873.87	0.0188053	2873.87	0.0188838	2873.87	0.0188327	2873.87	0.0188053	2873.87	0.0342687	2873.87	0.0312235	2873.87	0.0311805	2873.87	0.0312664	2873.87	0.0316595	2873.87	0.0225	2873.87	0.0212321	2873.87	0.0187964	2873.87	0.0213574	2873.87	0.0202833
2871.95	0.0113548	2871.95	0.0118173	2871.95	0.0120131	2871.95	0.0117557	2871.95	0.0117144	2871.95	0.0132318	2871.95	0.0140592	2871.95	0.015022	2871.95	0.00921376	2871.95	0.00755857	2871.95	0.0190227	2871.95	0.0192648	2871.95	0.0193534	2871.95	0.0192484	2871.95	0.0192648	2871.95	0.0359488	2871.95	0.0328815	2871.95	0.0327985	2871.95	0.0328134	2871.95	0.0333103	2871.95	0.0226	2871.95	0.0213545	2871.95	0.0189052	2871.95	0.021213	2871.95	0.020302
2870.02	0.0115004	2870.02	0.0119562	2870.02	0.0121127	2870.02	0.0118295	2870.02	0.0118595	2870.02	0.0132657	2870.02	0.0141241	2870.02	0.0151242	2870.02	0.00923307	2870.02	0.00758313	2870.02	0.0196719	2870.02	0.019967	2870.02	0.020004	2870.02	0.0199635	2870.02	0.019967	2870.02	0.0382589	2870.02	0.035162	2870.02	0.0350364	2870.02	0.0349683	2870.02	0.0355332	2870.02	0.0226	2870.02	0.0212219	2870.02	0.0188869	2870.02	0.0210277	2870.02	0.02045
2868.09	0.0115999	2868.09	0.0120432	2868.09	0.0122261	2868.09	0.0119124	2868.09	0.0119767	2868.09	0.013507	2868.09	0.0141758	2868.09	0.0152213	2868.09	0.00936478	2868.09	0.00773314	2868.09	0.0208519	2868.09	0.0211793	2868.09	0.0210969	2868.09	0.0212244	2868.09	0.0211793	2868.09	0.0414773	2868.09	0.0383404	2868.09	0.0381989	2868.09	0.0380969	2868.09	0.0386583	2868.09	0.0225	2868.09	0.0211122	2868.09	0.0189885	2868.09	0.0208302	2868.09	0.020667
2866.16	0.0116439	2866.16	0.0121133	2866.16	0.0123079	2866.16	0.0119723	2866.16	0.0120516	2866.16	0.0140859	2866.16	0.0143002	2866.16	0.0154262	2866.16	0.00969741	2866.16	0.00808061	2866.16	0.0226656	2866.16	0.0230134	2866.16	0.0228703	2866.16	0.0230911	2866.16	0.0230134	2866.16	0.0457386	2866.16	0.0425606	2866.16	0.0424457	2866.16	0.04231	2866.16	0.0428471	2866.16	0.0223	2866.16	0.0211277	2866.16	0.0194076	2866.16	0.0207732	2866.16	0.0208927
2864.23	0.0115801	2864.23	0.0120874	2864.23	0.0122939	2864.23	0.0119537	2864.23	0.0119933	2864.23	0.0147984	2864.23	0.014385	2864.23	0.0156775	2864.23	0.0100064	2864.23	0.00846934	2864.23	0.0248477	2864.23	0.0252272	2864.23	0.0251082	2864.23	0.0253145	2864.23	0.0252272	2864.23	0.0508456	2864.23	0.0476304	2864.23	0.0475385	2864.23	0.0474261	2864.23	0.0478717	2864.23	0.0219	2864.23	0.0211253	2864.23	0.0198891	2864.23	0.020868	2864.23	0.021085
2862.3	0.011277	2862.3	0.0118451	2862.3	0.0120328	2862.3	0.0117411	2862.3	0.0116454	2862.3	0.0149695	2862.3	0.0141104	2862.3	0.0155189	2862.3	0.0098617	2862.3	0.00847864	2862.3	0.0268949	2862.3	0.027272	2862.3	0.0271737	2862.3	0.0273966	2862.3	0.027272	2862.3	0.0572049	2862.3	0.0538918	2862.3	0.0537763	2862.3	0.0537277	2862.3	0.0540202	2862.3	0.0213	2862.3	0.0206175	2862.3	0.0193042	2862.3	0.0204627	2862.3	0.0207271
2860.37	0.0108623	2860.37	0.0114579	2860.37	0.0116417	2860.37	0.011367	2860.37	0.0111573	2860.37	0.0141227	2860.37	0.0135039	2860.37	0.0148404	2860.37	0.009314	2860.37	0.00793813	2860.37	0.0279005	2860.37	0.028198	2860.37	0.0281214	2860.37	0.0283685	2860.37	0.028198	2860.37	0.063152	2860.37	0.0597569	2860.37	0.0595671	2860.37	0.059491	2860.37	0.0597275	2860.37	0.0209	2860.37	0.0197444	2860.37	0.0178637	2860.37	0.0196506	2860.37	0.0197612
2858.44	0.0105045	2858.44	0.0110595	2858.44	0.0112788	2858.44	0.0109574	2858.44	0.0108016	2858.44	0.0132982	2858.44	0.0129867	2858.44	0.0141756	2858.44	0.00891549	2858.44	0.00744489	2858.44	0.0285552	2858.44	0.0288529	2858.44	0.0287713	2858.44	0.0289757	2858.44	0.0288529	2858.44	0.0676515	2858.44	0.064306	2858.44	0.0640011	2858.44	0.0638209	2858.44	0.0641198	2858.44	0.0205	2858.44	0.0190238	2858.44	0.0170272	2858.44	0.0191736	2858.44	0.0188038
2856.51	0.0100714	2856.51	0.0105201	2856.51	0.0107972	2856.51	0.0104522	2856.51	0.0103968	2856.51	0.0127296	2856.51	0.0123953	2856.51	0.013447	2856.51	0.00850236	2856.51	0.00709387	2856.51	0.0295187	2856.51	0.029867	2856.51	0.0297373	2856.51	0.0298598	2856.51	0.029867	2856.51	0.0717578	2856.51	0.0685995	2856.51	0.0681352	2856.51	0.0678408	2856.51	0.0681893	2856.51	0.0197	2856.51	0.0179845	2856.51	0.0163346	2856.51	0.0184307	2856.51	0.0176206
2854.59	0.0095091	2854.59	0.00985879	2854.59	0.0102082	2854.59	0.00986595	2854.59	0.00986446	2854.59	0.0120087	2854.59	0.0115625	2854.59	0.0125428	2854.59	0.00792804	2854.59	0.00664643	2854.59	0.0301475	2854.59	0.0304927	2854.59	0.0303307	2854.59	0.0304348	2854.59	0.0304927	2854.59	0.074596	2854.59	0.0716575	2854.59	0.0710588	2854.59	0.0707119	2854.59	0.0709905	2854.59	0.0185	2854.59	0.0167092	2854.59	0.0153011	2854.59	0.0171616	2854.59	0.0163021
2852.66	0.00885163	2852.66	0.00921955	2852.66	0.00959803	2852.66	0.00918863	2852.66	0.00923752	2852.66	0.0111964	2852.66	0.0106749	2852.66	0.01166	2852.66	0.00735449	2852.66	0.00617452	2852.66	0.0299704	2852.66	0.03028	2852.66	0.0300971	2852.66	0.0302265	2852.66	0.03028	2852.66	0.0748884	2852.66	0.0721298	2852.66	0.0714179	2852.66	0.0711302	2852.66	0.071315	2852.66	0.0175	2852.66	0.015616	2852.66	0.0141275	2852.66	0.0159929	2852.66	0.0151079
2850.73	0.00812984	2850.73	0.00855649	2850.73	0.00888288	2850.73	0.00844577	2850.73	0.00853772	2850.73	0.0104944	2850.73	0.00987358	2850.73	0.010841	2850.73	0.00686885	2850.73	0.00578556	2850.73	0.0291078	2850.73	0.0293518	2850.73	0.0291488	2850.73	0.0293239	2850.73	0.0293518	2850.73	0.0726289	2850.73	0.0700836	2850.73	0.0692609	2850.73	0.0690756	2850.73	0.0692325	2850.73	0.0165	2850.73	0.0145127	2850.73	0.0129991	2850.73	0.0151137	2850.73	0.0139825
2848.8	0.00737982	2848.8	0.00784932	2848.8	0.00809557	2848.8	0.00768992	2848.8	0.0077905	2848.8	0.00999104	2848.8	0.00908025	2848.8	0.0100104	2848.8	0.00643166	2848.8	0.00548115	2848.8	0.0276446	2848.8	0.0277863	2848.8	0.027562	2848.8	0.0278255	2848.8	0.0277863	2848.8	0.0679188	2848.8	0.0656299	2848.8	0.0648359	2848.8	0.064681	2848.8	0.0648469	2848.8	0.0153	2848.8	0.0133529	2848.8	0.0119562	2848.8	0.0142433	2848.8	0.0130432
2846.87	0.00653436	2846.87	0.00702796	2846.87	0.00722056	2846.87	0.0069119	2846.87	0.00692909	2846.87	0.00936288	2846.87	0.00813389	2846.87	0.0089941	2846.87	0.00583444	2846.87	0.00506772	2846.87	0.025096	2846.87	0.0252074	2846.87	0.0249789	2846.87	0.0253091	2846.87	0.0252074	2846.87	0.0603611	2846.87	0.0583215	2846.87	0.0577014	2846.87	0.0575097	2846.87	0.0576541	2846.87	0.0138	2846.87	0.0121104	2846.87	0.0108936	2846.87	0.0129673	2846.87	0.0120676
2844.94	0.00559298	2844.94	0.00607235	2844.94	0.00623273	2844.94	0.00600225	2844.94	0.00593344	2844.94	0.00799968	2844.94	0.00694269	2844.94	0.00760422	2844.94	0.00484949	2844.94	0.004294	2844.94	0.020848	2844.94	0.0209939	2844.94	0.0208039	2844.94	0.0211309	2844.94	0.0209939	2844.94	0.0499184	2844.94	0.0481384	2844.94	0.0476205	2844.94	0.0474145	2844.94	0.0475886	2844.94	0.0123	2844.94	0.010833	2844.94	0.00960484	2844.94	0.0113138	2844.94	0.0107778
2843.01	0.00478364	2843.01	0.00520445	2843.01	0.00534344	2843.01	0.00510364	2843.01	0.00502486	2843.01	0.00630828	2843.01	0.00580428	2843.01	0.00622077	2843.01	0.00381251	2843.01	0.00341614	2843.01	0.016205	2843.01	0.0164027	2843.01	0.0162258	2843.01	0.0165255	2843.01	0.0164027	2843.01	0.0395096	2843.01	0.0379703	2843.01	0.0374584	2843.01	0.0372676	2843.01	0.037559	2843.01	0.0112	2843.01	0.00985187	2843.01	0.00840453	2843.01	0.0100824	2843.01	0.00968712
2841.08	0.0041177	2841.08	0.00450475	2841.08	0.00463049	2841.08	0.00432187	2841.08	0.00429243	2841.08	0.00506406	2841.08	0.00492037	2841.08	0.00518537	2841.08	0.00308924	2841.08	0.00276871	2841.08	0.012641	2841.08	0.0128545	2841.08	0.0126759	2841.08	0.0129284	2841.08	0.0128545	2841.08	0.0310493	2841.08	0.0297504	2841.08	0.0292424	2841.08	0.0291083	2841.08	0.0294596	2841.08	0.0104	2841.08	0.00901408	2841.08	0.00740658	2841.08	0.00942466	2841.08	0.00882781
2839.16	0.00339876	2839.16	0.00377536	2839.16	0.0039272	2839.16	0.00359083	2839.16	0.00355738	2839.16	0.00420178	2839.16	0.00417041	2839.16	0.00432033	2839.16	0.0025345	2839.16	0.00228256	2839.16	0.00978853	2839.16	0.00997736	2839.16	0.00983467	2839.16	0.0100149	2839.16	0.00997736	2839.16	0.023643	2839.16	0.0225699	2839.16	0.0221298	2839.16	0.0220619	2839.16	0.0223961	2839.16	0.00944	2839.16	0.00799957	2839.16	0.00630813	2839.16	0.00873883	2839.16	0.00772347
2837.23	0.00273819	2837.23	0.00308892	2837.23	0.00328495	2837.23	0.00298183	2837.23	0.00291672	2837.23	0.00354852	2837.23	0.00350558	2837.23	0.00355814	2837.23	0.00207656	2837.23	0.00190114	2837.23	0.00743574	2837.23	0.00756531	2837.23	0.00747358	2837.23	0.00763496	2837.23	0.00756531	2837.23	0.0175155	2837.23	0.0165901	2837.23	0.0163128	2837.23	0.0162171	2837.23	0.0165658	2837.23	0.00848	2837.23	0.0070927	2837.23	0.00530998	2837.23	0.0077712	2837.23	0.00652098
2835.3	0.00231534	2835.3	0.00259565	2835.3	0.00276028	2835.3	0.0025285	2835.3	0.0024765	2835.3	0.00303045	2835.3	0.00289935	2835.3	0.00292284	2835.3	0.0016885	2835.3	0.00162415	2835.3	0.00566723	2835.3	0.0057619	2835.3	0.00569322	2835.3	0.00590317	2835.3	0.0057619	2835.3	0.0129604	2835.3	0.0121455	2835.3	0.0120271	2835.3	0.0118314	2835.3	0.0122298	2835.3	0.00784	2835.3	0.00660204	2835.3	0.00462226	2835.3	0.00677442	2835.3	0.00558273
2833.37	0.00196745	2833.37	0.00223397	2833.37	0.00232369	2833.37	0.00211202	2833.37	0.00211644	2833.37	0.00232809	2833.37	0.00223463	2833.37	0.00226485	2833.37	0.00123798	2833.37	0.00122555	2833.37	0.00398898	2833.37	0.00408791	2833.37	0.00403249	2833.37	0.00423852	2833.37	0.00408791	2833.37	0.00916129	2833.37	0.00847451	2833.37	0.00838857	2833.37	0.00816201	2833.37	0.00857459	2833.37	0.00725	2833.37	0.00612495	2833.37	0.00386535	2833.37	0.00587861	2833.37	0.0049029
2831.44	0.00167883	2831.44	0.00191887	2831.44	0.00204487	2831.44	0.00176815	2831.44	0.00183545	2831.44	0.00169543	2831.44	0.00176409	2831.44	0.00179252	2831.44	0.00090442	2831.44	0.000826705	2831.44	0.0026505	2831.44	0.00279865	2831.44	0.00271528	2831.44	0.00289219	2831.44	0.00279865	2831.44	0.00639878	2831.44	0.00583705	2831.44	0.00572738	2831.44	0.00554566	2831.44	0.00594708	2831.44	0.00655	2831.44	0.0053285	2831.44	0.0030086	2831.44	0.00510243	2831.44	0.00440051
2829.51	0.00146244	2829.51	0.00164309	2829.51	0.00187848	2829.51	0.00155626	2829.51	0.00163876	2829.51	0.00155183	2829.51	0.00156859	2829.51	0.00161522	2829.51	0.000808638	2829.51	0.000710793	2829.51	0.00221195	2829.51	0.00237664	2829.51	0.00228091	2829.51	0.00243121	2829.51	0.00237664	2829.51	0.00492304	2829.51	0.00440662	2829.51	0.00436773	2829.51	0.0042294	2829.51	0.00465712	2829.51	0.00581	2829.51	0.00437012	2829.51	0.00233777	2829.51	0.00427988	2829.51	0.00389985
2827.58	0.00127453	2827.58	0.00141827	2827.58	0.00170394	2827.58	0.00138702	2827.58	0.00146159	2827.58	0.00176582	2827.58	0.00151302	2827.58	0.00156242	2827.58	0.000867994	2827.58	0.000826038	2827.58	0.002378	2827.58	0.00250447	2827.58	0.00240908	2827.58	0.00262042	2827.58	0.00250447	2827.58	0.00426365	2827.58	0.00378879	2827.58	0.00383777	2827.58	0.0036985	2827.58	0.00415714	2827.58	0.00532	2827.58	0.0036619	2827.58	0.00205087	2827.58	0.00352693	2827.58	0.00341123
2825.65	0.00104245	2825.65	0.00121841	2825.65	0.00148126	2825.65	0.00118425	2825.65	0.00123818	2825.65	0.00199966	2825.65	0.00147493	2825.65	0.00148818	2825.65	0.00098025	2825.65	0.000962786	2825.65	0.00262896	2825.65	0.00274965	2825.65	0.00263588	2825.65	0.00294099	2825.65	0.00274965	2825.65	0.00389887	2825.65	0.00357153	2825.65	0.0035783	2825.65	0.00349884	2825.65	0.00397255	2825.65	0.00527	2825.65	0.00336155	2825.65	0.00191014	2825.65	0.00315315	2825.65	0.00303369
2823.73	0.000753428	2823.73	0.000998084	2823.73	0.00121142	2823.73	0.000923496	2823.73	0.000977393	2823.73	0.00190872	2823.73	0.00132748	2823.73	0.00126999	2823.73	0.000927213	2823.73	0.000897791	2823.73	0.00245105	2823.73	0.00261222	2823.73	0.00247526	2823.73	0.0027915	2823.73	0.00261222	2823.73	0.00330781	2823.73	0.00318387	2823.73	0.00302468	2823.73	0.00308315	2823.73	0.00351156	2823.73	0.00522	2823.73	0.00319883	2823.73	0.00148533	2823.73	0.0031362	2823.73	0.00261425
2821.8	0.000508862	2821.8	0.000808908	2821.8	0.000990005	2821.8	0.000740296	2821.8	0.000767116	2821.8	0.00131165	2821.8	0.00103834	2821.8	0.000932552	2821.8	0.000570092	2821.8	0.000584897	2821.8	0.00159914	2821.8	0.00174668	2821.8	0.00163671	2821.8	0.0018947	2821.8	0.00174668	2821.8	0.00221767	2821.8	0.00219375	2821.8	0.00191971	2821.8	0.00207141	2821.8	0.0024426	2821.8	0.00507	2821.8	0.00322948	2821.8	0.00114243	2821.8	0.0032826	2821.8	0.00251388
2819.87	0.000419533	2819.87	0.000718359	2819.87	0.000876166	2819.87	0.000661169	2819.87	0.000646729	2819.87	0.000745648	2819.87	0.000796016	2819.87	0.000712303	2819.87	0.000241346	2819.87	0.000307941	2819.87	0.000774989	2819.87	0.000879906	2819.87	0.000784686	2819.87	0.00102768	2819.87	0.000879906	2819.87	0.0012967	2819.87	0.0011939	2819.87	0.00093618	2819.87	0.00105203	2819.87	0.00147362	2819.87	0.00511	2819.87	0.00348437	2819.87	0.00116384	2819.87	0.00346532	2819.87	0.00279743
2817.94	0.000443953	2817.94	0.000674053	2817.94	0.000848535	2817.94	0.000613112	2817.94	0.000581528	2817.94	0.000583835	2817.94	0.000720806	2817.94	0.000676718	2817.94	0.000155493	2817.94	0.00023412	2817.94	0.000500286	2817.94	0.000628123	2817.94	0.000496436	2817.94	0.000740925	2817.94	0.000628123	2817.94	0.000937942	2817.94	0.000774842	2817.94	0.000574991	2817.94	0.000593893	2817.94	0.00107889	2817.94	0.00506	2817.94	0.00358753	2817.94	0.00120147	2817.94	0.00357664	2817.94	0.00292856
2816.01	0.000438238	2816.01	0.000653245	2816.01	0.000849663	2816.01	0.000517767	2816.01	0.000539412	2816.01	0.000699006	2816.01	0.00073936	2816.01	0.000708895	2816.01	0.000210544	2816.01	0.000308882	2816.01	0.000564726	2816.01	0.00074596	2816.01	0.000578351	2816.01	0.000789814	2816.01	0.00074596	2816.01	0.000889555	2816.01	0.000764832	2816.01	0.000605192	2816.01	0.000539347	2816.01	0.00103094	2816.01	0.00472	2816.01	0.00323043	2816.01	0.0011284	2816.01	0.00344971	2816.01	0.00264213
2814.08	0.000417434	2814.08	0.000625547	2814.08	0.000813296	2814.08	0.000413128	2814.08	0.000508715	2814.08	0.000738069	2814.08	0.000750059	2814.08	0.000689674	2814.08	0.000241572	2814.08	0.000340279	2814.08	0.000546835	2814.08	0.000705533	2814.08	0.000581097	2814.08	0.000695592	2814.08	0.000705533	2814.08	0.000744585	2814.08	0.000706449	2814.08	0.000597	2814.08	0.000493243	2814.08	0.000953887	2814.08	0.00447	2814.08	0.00271345	2814.08	0.00107138	2814.08	0.00307401	2814.08	0.00229536
2812.15	0.000425695	2812.15	0.000575496	2812.15	0.000772241	2812.15	0.000382906	2812.15	0.000478176	2812.15	0.000594847	2812.15	0.000681374	2812.15	0.000620797	2812.15	0.00019281	2812.15	0.000302497	2812.15	0.000356205	2812.15	0.000473309	2812.15	0.000402579	2812.15	0.000439351	2812.15	0.000473309	2812.15	0.000452179	2812.15	0.000496753	2812.15	0.000411503	2812.15	0.00033085	2812.15	0.000805035	2812.15	0.00432	2812.15	0.00240656	2812.15	0.000933858	2812.15	0.00271682	2812.15	0.0020601
2810.22	0.000427921	2810.22	0.000551155	2810.22	0.000747543	2810.22	0.000418712	2810.22	0.000455476	2810.22	0.000377372	2810.22	0.000591669	2810.22	0.000474131	2810.22	0.00010097	2810.22	0.000184631	2810.22	7.67056e-05	2810.22	0.000188602	2810.22	0.000116674	2810.22	0.000152089	2810.22	0.000188602	2810.22	0.000122286	2810.22	0.0002115	2810.22	0.000106908	2810.22	8.69259e-05	2810.22	0.000609469	2810.22	0.0041	2810.22	0.00235849	2810.22	0.000680543	2810.22	0.0025344	2810.22	0.00188655
2808.3	0.000408423	2808.3	0.00055927	2808.3	0.00077338	2808.3	0.000450387	2808.3	0.000463532	2808.3	0.000287516	2808.3	0.000563214	2808.3	0.000385208	2808.3	0.000102787	2808.3	0.000133067	2808.3	0	2808.3	0.000136893	2808.3	0	2808.3	0.000108674	2808.3	0.000136893	2808.3	0	2808.3	0.000100505	2808.3	0	2808.3	0	2808.3	0.000556409	2808.3	0.00403	2808.3	0.00257085	2808.3	0.000568297	2808.3	0.00259935	2808.3	0.00197077
2806.37	0.000408626	2806.37	0.000561355	2806.37	0.000807815	2806.37	0.000474531	2806.37	0.000467457	2806.37	0.000587503	2806.37	0.000639044	2806.37	0.000526665	2806.37	0.000292432	2806.37	0.00033169	2806.37	0.000507819	2806.37	0.000711372	2806.37	0.000501912	2806.37	0.000702068	2806.37	0.000711372	2806.37	0.000451773	2806.37	0.000568308	2806.37	0.000516698	2806.37	0.00044569	2806.37	0.000993881	2806.37	0.00422	2806.37	0.00289661	2806.37	0.000741613	2806.37	0.00289827	2806.37	0.0022802
2804.44	0.000383024	2804.44	0.000544868	2804.44	0.00077879	2804.44	0.000453921	2804.44	0.000422201	2804.44	0.0010297	2804.44	0.00071856	2804.44	0.000722278	2804.44	0.000472711	2804.44	0.000601657	2804.44	0.00117269	2804.44	0.00145198	2804.44	0.00120149	2804.44	0.00146118	2804.44	0.00145198	2804.44	0.0010657	2804.44	0.00124264	2804.44	0.00119507	2804.44	0.00102016	2804.44	0.00157631	2804.44	0.00449	2804.44	0.00316723	2804.44	0.000993482	2804.44	0.00311151	2804.44	0.00250618
2802.51	0.000322329	2802.51	0.000496029	2802.51	0.000660479	2802.51	0.000345099	2802.51	0.000359084	2802.51	0.00101145	2802.51	0.000714511	2802.51	0.000686083	2802.51	0.000424628	2802.51	0.000558375	2802.51	0.00109498	2802.51	0.00136514	2802.51	0.00119374	2802.51	0.00141493	2802.51	0.00136514	2802.51	0.000997126	2802.51	0.00117135	2802.51	0.00111504	2802.51	0.000917494	2802.51	0.00148202	2802.51	0.00452	2802.51	0.00319012	2802.51	0.000988419	2802.51	0.00292721	2802.51	0.00243761
2800.58	0.00030475	2800.58	0.000458446	2800.58	0.00060531	2800.58	0.000311092	2800.58	0.000348034	2800.58	0.000752382	2800.58	0.0007714	2800.58	0.000602253	2800.58	0.000350607	2800.58	0.000369298	2800.58	0.000694629	2800.58	0.000895333	2800.58	0.000826806	2800.58	0.00094893	2800.58	0.000895333	2800.58	0.000600565	2800.58	0.000736777	2800.58	0.000649434	2800.58	0.00051577	2800.58	0.00110888	2800.58	0.00437	2800.58	0.00297863	2800.58	0.000888278	2800.58	0.00262922	2800.58	0.00234636
2798.65	0.000340901	2798.65	0.000509247	2798.65	0.000683384	2798.65	0.000383742	2798.65	0.000428777	2798.65	0.000672286	2798.65	0.000849018	2798.65	0.000633983	2798.65	0.000376212	2798.65	0.000320304	2798.65	0.000589123	2798.65	0.000772243	2798.65	0.000751931	2798.65	0.000816468	2798.65	0.000772243	2798.65	0.00050962	2798.65	0.000603389	2798.65	0.000510734	2798.65	0.000441153	2798.65	0.00105539	2798.65	0.00426	2798.65	0.00270056	2798.65	0.000858835	2798.65	0.00235941	2798.65	0.00239721
2796.72	0.000374651	2796.72	0.000593556	2796.72	0.000788595	2796.72	0.000450375	2796.72	0.000542394	2796.72	0.000774697	2796.72	0.000853643	2796.72	0.000680303	2796.72	0.000386041	2796.72	0.000396259	2796.72	0.000789175	2796.72	0.0010021	2796.72	0.000976633	2796.72	0.00103356	2796.72	0.0010021	2796.72	0.000696331	2796.72	0.000776365	2796.72	0.000709657	2796.72	0.000652511	2796.72	0.00128169	2796.72	0.00415	2796.72	0.00255736	2796.72	0.000711469	2796.72	0.00214223	2796.72	0.00240449
2794.79	0.000358604	2794.79	0.000584916	2794.79	0.000800009	2794.79	0.000438298	2794.79	0.000575375	2794.79	0.000777546	2794.79	0.000782916	2794.79	0.000661917	2794.79	0.000316305	2794.79	0.000431781	2794.79	0.000842644	2794.79	0.00104244	2794.79	0.000997772	2794.79	0.00109961	2794.79	0.00104244	2794.79	0.000720888	2794.79	0.000799544	2794.79	0.000771753	2794.79	0.000751484	2794.79	0.00132884	2794.79	0.00402	2794.79	0.00257273	2794.79	0.000485897	2794.79	0.00222867	2794.79	0.00218928
2792.87	0.000336963	2792.87	0.000514989	2792.87	0.000751398	2792.87	0.000395965	2792.87	0.000510084	2792.87	0.000553511	2792.87	0.000704238	2792.87	0.00057628	2792.87	0.00021696	2792.87	0.000325266	2792.87	0.000476832	2792.87	0.000617577	2792.87	0.000553498	2792.87	0.000714924	2792.87	0.000617577	2792.87	0.000370979	2792.87	0.000451017	2792.87	0.000453219	2792.87	0.000483435	2792.87	0.000961974	2792.87	0.00391	2792.87	0.00246501	2792.87	0.000394213	2792.87	0.00245089	2792.87	0.00196985
2790.94	0.000335451	2790.94	0.000495568	2790.94	0.000738186	2790.94	0.000411157	2790.94	0.000473594	2790.94	0.000305096	2790.94	0.000652278	2790.94	0.000521351	2790.94	0.00016092	2790.94	0.000199097	2790.94	7.0598e-05	2790.94	0.000184799	2790.94	9.40617e-05	2790.94	0.000305535	2790.94	0.000184799	2790.94	3.75584e-05	2790.94	8.90307e-05	2790.94	0.000121649	2790.94	0.000184286	2790.94	0.0005861	2790.94	0.00372	2790.94	0.00213853	2790.94	0.000291421	2790.94	0.00233602	2790.94	0.00183701
2789.01	0.000327732	2789.01	0.000539883	2789.01	0.000720482	2789.01	0.000423567	2789.01	0.000478945	2789.01	0.000283187	2789.01	0.000639379	2789.01	0.000517389	2789.01	0.000165868	2789.01	0.000185111	2789.01	3.0078e-05	2789.01	0.000171941	2789.01	1.14162e-05	2789.01	0.000285026	2789.01	0.000171941	2789.01	1.67098e-05	2789.01	4.68269e-05	2789.01	9.34899e-05	2789.01	0.000173867	2789.01	0.000557009	2789.01	0.00352	2789.01	0.00193525	2789.01	6.65877e-05	2789.01	0.00204982	2789.01	0.00174931
2787.08	0.000288499	2787.08	0.000591204	2787.08	0.000668084	2787.08	0.000405737	2787.08	0.000498718	2787.08	0.00042438	2787.08	0.000668306	2787.08	0.000537822	2787.08	0.000205241	2787.08	0.000263399	2787.08	0.000295131	2787.08	0.000442805	2787.08	0.000252208	2787.08	0.000543112	2787.08	0.000442805	2787.08	0.00027667	2787.08	0.000284404	2787.08	0.000293873	2787.08	0.000441931	2787.08	0.000861693	2787.08	0.00347	2787.08	0.00216934	2787.08	0	2787.08	0.00197175	2787.08	0.00183627
2785.15	0.000263636	2785.15	0.000615691	2785.15	0.00068084	2785.15	0.000385277	2785.15	0.000501021	2785.15	0.000501025	2785.15	0.000712281	2785.15	0.000549495	2785.15	0.000250958	2785.15	0.000296238	2785.15	0.000475952	2785.15	0.000576712	2785.15	0.000450855	2785.15	0.000702713	2785.15	0.000576712	2785.15	0.00044873	2785.15	0.000462767	2785.15	0.000438623	2785.15	0.00063251	2785.15	0.00107554	2785.15	0.00355	2785.15	0.00242022	2785.15	0.000248278	2785.15	0.00201111	2785.15	0.00203419
2783.22	0.000277624	2783.22	0.000600995	2783.22	0.000713157	2783.22	0.00036412	2783.22	0.000480088	2783.22	0.000392012	2783.22	0.000727093	2783.22	0.000568096	2783.22	0.000236075	2783.22	0.000221033	2783.22	0.000339322	2783.22	0.00040777	2783.22	0.000320397	2783.22	0.000575857	2783.22	0.00040777	2783.22	0.000334498	2783.22	0.000367857	2783.22	0.000339001	2783.22	0.000531096	2783.22	0.000966992	2783.22	0.0037	2783.22	0.00233908	2783.22	0.000441284	2783.22	0.00204018	2783.22	0.00211594
2781.29	0.000322408	2781.29	0.000541154	2781.29	0.000683177	2781.29	0.000349495	2781.29	0.000483507	2781.29	0.000289105	2781.29	0.000749022	2781.29	0.000616159	2781.29	0.000243384	2781.29	0.000209624	2781.29	0.000213932	2781.29	0.000261569	2781.29	0.000129774	2781.29	0.000426294	2781.29	0.000261569	2781.29	0.000204733	2781.29	0.000247229	2781.29	0.000236429	2781.29	0.00036506	2781.29	0.00077828	2781.29	0.00381	2781.29	0.00229621	2781.29	0.000489555	2781.29	0.00219667	2781.29	0.00212062
2779.36	0.000400322	2779.36	0.00050924	2779.36	0.000710633	2779.36	0.000381987	2779.36	0.000537049	2779.36	0.00030599	2779.36	0.000770466	2779.36	0.000679066	2779.36	0.000283194	2779.36	0.000294308	2779.36	0.000259537	2779.36	0.000287224	2779.36	0.000119822	2779.36	0.000407098	2779.36	0.000287224	2779.36	0.000239488	2779.36	0.000311729	2779.36	0.000312857	2779.36	0.000348829	2779.36	0.000786744	2779.36	0.00402	2779.36	0.0026143	2779.36	0.000678543	2779.36	0.00250854	2779.36	0.0022389
2777.44	0.000461855	2777.44	0.000595439	2777.44	0.000833941	2777.44	0.000457826	2777.44	0.000614394	2777.44	0.000331249	2777.44	0.000806274	2777.44	0.000700477	2777.44	0.000313849	2777.44	0.000367173	2777.44	0.000304848	2777.44	0.000313859	2777.44	0.000170572	2777.44	0.000353549	2777.44	0.000313859	2777.44	0.000333806	2777.44	0.000408858	2777.44	0.000391722	2777.44	0.000402369	2777.44	0.000875849	2777.44	0.00427	2777.44	0.00297066	2777.44	0.000970233	2777.44	0.00273799	2777.44	0.00235558
2775.51	0.000511843	2775.51	0.000732966	2775.51	0.000940136	2775.51	0.000537071	2775.51	0.00069469	2775.51	0.000373609	2775.51	0.000915527	2775.51	0.000758905	2775.51	0.000365241	2775.51	0.000432516	2775.51	0.000405639	2775.51	0.00037707	2775.51	0.000274777	2775.51	0.000370517	2775.51	0.00037707	2775.51	0.000474948	2775.51	0.000537906	2775.51	0.000497356	2775.51	0.000482146	2775.51	0.00104158	2775.51	0.00433	2775.51	0.00289418	2775.51	0.00110229	2775.51	0.00274286	2775.51	0.00233455
2773.58	0.000558986	2773.58	0.000848413	2773.58	0.000976559	2773.58	0.00061882	2773.58	0.000757309	2773.58	0.000597745	2773.58	0.00113061	2773.58	0.000945412	2773.58	0.00053643	2773.58	0.000584474	2773.58	0.000840997	2773.58	0.000758221	2773.58	0.00067104	2773.58	0.000747973	2773.58	0.000758221	2773.58	0.000861581	2773.58	0.000948098	2773.58	0.00092259	2773.58	0.000829238	2773.58	0.001473	2773.58	0.00438	2773.58	0.00261897	2773.58	0.0010689	2773.58	0.00272368	2773.58	0.002429
2771.65	0.000636026	2771.65	0.000906429	2771.65	0.000986039	2771.65	0.000662069	2771.65	0.00078883	2771.65	0.000943694	2771.65	0.00134118	2771.65	0.00119709	2771.65	0.000721822	2771.65	0.000767583	2771.65	0.0013908	2771.65	0.00132536	2771.65	0.00121416	2771.65	0.00131552	2771.65	0.00132536	2771.65	0.00133925	2771.65	0.00149384	2771.65	0.00149852	2771.65	0.00135601	2771.65	0.00202719	2771.65	0.0046	2771.65	0.00254686	2771.65	0.000921688	2771.65	0.00279122	2771.65	0.00271511
2769.72	0.000707771	2769.72	0.000898639	2769.72	0.0010107	2769.72	0.000690737	2769.72	0.000812556	2769.72	0.00118098	2769.72	0.00145414	2769.72	0.00137807	2769.72	0.000847251	2769.72	0.000894394	2769.72	0.00169766	2769.72	0.00174506	2769.72	0.00156794	2769.72	0.00172522	2769.72	0.00174506	2769.72	0.0016578	2769.72	0.00185588	2769.72	0.00186488	2769.72	0.00176334	2769.72	0.002417	2769.72	0.0047	2769.72	0.00265499	2769.72	0.000798305	2769.72	0.00289137	2769.72	0.00281815
2767.79	0.000752487	2767.79	0.000911683	2767.79	0.00107677	2767.79	0.000737386	2767.79	0.000916964	2767.79	0.0014187	2767.79	0.00153354	2767.79	0.00151088	2767.79	0.000993386	2767.79	0.00101325	2767.79	0.0019223	2767.79	0.00208637	2767.79	0.00182173	2767.79	0.00206287	2767.79	0.00208637	2767.79	0.00194817	2767.79	0.00217021	2767.79	0.00213798	2767.79	0.00210861	2767.79	0.00275426	2767.79	0.00448	2767.79	0.00256053	2767.79	0.00079204	2767.79	0.00292189	2767.79	0.00261953
2765.86	0.000744406	2765.86	0.000978055	2765.86	0.0011397	2765.86	0.000796126	2765.86	0.000996252	2765.86	0.00151339	2765.86	0.00154572	2765.86	0.00153039	2765.86	0.001057	2765.86	0.00103657	2765.86	0.00188548	2765.86	0.00208256	2765.86	0.00185012	2765.86	0.00209341	2765.86	0.00208256	2765.86	0.00202046	2765.86	0.00222627	2765.86	0.00220346	2765.86	0.00219132	2765.86	0.00278547	2765.86	0.00415	2765.86	0.00227202	2765.86	0.000698311	2765.86	0.00267748	2765.86	0.00237676
2763.93	0.00074696	2763.93	0.00101942	2763.93	0.00115415	2763.93	0.000846554	2763.93	0.00096133	2763.93	0.00123829	2763.93	0.0014912	2763.93	0.00140786	2763.93	0.000904129	2763.93	0.000851669	2763.93	0.00137213	2763.93	0.001513	2763.93	0.00142757	2763.93	0.00159357	2763.93	0.001513	2763.93	0.00162157	2763.93	0.00179663	2763.93	0.00185878	2763.93	0.00182997	2763.93	0.00229538	2763.93	0.00402	2763.93	0.00224183	2763.93	0.00056525	2763.93	0.00243607	2763.93	0.00228393
2762.01	0.000818936	2762.01	0.00105554	2762.01	0.00114207	2762.01	0.000884356	2762.01	0.000961102	2762.01	0.000963889	2762.01	0.00145939	2762.01	0.00133589	2762.01	0.000762989	2762.01	0.0006885	2762.01	0.000970235	2762.01	0.00109421	2762.01	0.00108107	2762.01	0.00121125	2762.01	0.00109421	2762.01	0.00130671	2762.01	0.00146906	2762.01	0.00159939	2762.01	0.00153768	2762.01	0.00193212	2762.01	0.00405	2762.01	0.00242804	2762.01	0.000605265	2762.01	0.0025545	2762.01	0.00229437
2760.08	0.000909311	2760.08	0.00113196	2760.08	0.00116341	2760.08	0.000949894	2760.08	0.00103421	2760.08	0.000941955	2760.08	0.00144774	2760.08	0.00136442	2760.08	0.000760752	2760.08	0.000671664	2760.08	0.000959113	2760.08	0.00111155	2760.08	0.00109448	2760.08	0.00121531	2760.08	0.00111155	2760.08	0.00135451	2760.08	0.00151373	2760.08	0.00161195	2760.08	0.00157443	2760.08	0.00197304	2760.08	0.00406	2760.08	0.00253167	2760.08	0.000683644	2760.08	0.00281052	2760.08	0.00228606
2758.15	0.000963367	2758.15	0.00119422	2758.15	0.00124678	2758.15	0.0010284	2758.15	0.00110554	2758.15	0.00102735	2758.15	0.00146256	2758.15	0.00144851	2758.15	0.000790235	2758.15	0.000734333	2758.15	0.0010615	2758.15	0.00122045	2758.15	0.00119334	2758.15	0.0012662	2758.15	0.00122045	2758.15	0.00146097	2758.15	0.00164405	2758.15	0.00169626	2758.15	0.0017018	2758.15	0.00210221	2758.15	0.00402	2758.15	0.0026259	2758.15	0.000698006	2758.15	0.00293854	2758.15	0.00222057
2756.22	0.000981339	2756.22	0.00122086	2756.22	0.0013347	2756.22	0.00109926	2756.22	0.00114276	2756.22	0.00115585	2756.22	0.0015425	2756.22	0.00156297	2756.22	0.000816905	2756.22	0.000826579	2756.22	0.00127801	2756.22	0.00137839	2756.22	0.00133993	2756.22	0.00138087	2756.22	0.00137839	2756.22	0.00157731	2756.22	0.00183634	2756.22	0.00191874	2756.22	0.0019109	2756.22	0.00229014	2756.22	0.00401	2756.22	0.00288716	2756.22	0.000807281	2756.22	0.00303985	2756.22	0.0022319
2754.29	0.00104482	2754.29	0.00131124	2754.29	0.00143427	2754.29	0.00114965	2754.29	0.00123849	2754.29	0.00149375	2754.29	0.00171769	2754.29	0.0017314	2754.29	0.000909308	2754.29	0.00100737	2754.29	0.00181769	2754.29	0.00190895	2754.29	0.00187676	2754.29	0.0018901	2754.29	0.00190895	2754.29	0.00202236	2754.29	0.00235393	2754.29	0.00250669	2754.29	0.0024607	2754.29	0.00285217	2754.29	0.00415	2754.29	0.0031677	2754.29	0.00104375	2754.29	0.00322476	2754.29	0.00235957
2752.36	0.00112756	2752.36	0.00144476	2752.36	0.00150924	2752.36	0.0012034	2752.36	0.00130682	2752.36	0.00187907	2752.36	0.00189215	2752.36	0.00187671	2752.36	0.00105462	2752.36	0.00123824	2752.36	0.00243581	2752.36	0.00258507	2752.36	0.00259083	2752.36	0.00253429	2752.36	0.00258507	2752.36	0.00261794	2752.36	0.00299769	2752.36	0.00316809	2752.36	0.0030783	2752.36	0.00354802	2752.36	0.00442	2752.36	0.00336612	2752.36	0.00127921	2752.36	0.0033292	2752.36	0.00247435
2750.43	0.00113106	2750.43	0.00146626	2750.43	0.00152163	2750.43	0.00117767	2750.43	0.00127004	2750.43	0.00184103	2750.43	0.0019033	2750.43	0.00184524	2750.43	0.00109203	2750.43	0.00128802	2750.43	0.00246599	2750.43	0.00263224	2750.43	0.00267206	2750.43	0.00258513	2750.43	0.00263224	2750.43	0.00274584	2750.43	0.00308585	2750.43	0.00322043	2750.43	0.00314221	2750.43	0.00364072	2750.43	0.00469	2750.43	0.00362139	2750.43	0.00152952	2750.43	0.00324936	2750.43	0.00261576
2748.5	0.00115095	2748.5	0.00143292	2748.5	0.00154241	2748.5	0.00115727	2748.5	0.00127848	2748.5	0.00151082	2748.5	0.00182654	2748.5	0.00175363	2748.5	0.00102966	2748.5	0.00114311	2748.5	0.00203514	2748.5	0.00217364	2748.5	0.00219976	2748.5	0.00217472	2748.5	0.00217364	2748.5	0.00247988	2748.5	0.00273317	2748.5	0.00281713	2748.5	0.00280588	2748.5	0.00326865	2748.5	0.00487	2748.5	0.00381915	2748.5	0.00184765	2748.5	0.00329606	2748.5	0.00293113
2746.57	0.0012626	2746.57	0.00147282	2746.57	0.00165341	2746.57	0.00124664	2746.57	0.00136309	2746.57	0.00127256	2746.57	0.00180544	2746.57	0.00173201	2746.57	0.000971727	2746.57	0.000992788	2746.57	0.00163008	2746.57	0.00175814	2746.57	0.00173427	2746.57	0.00178422	2746.57	0.00175814	2746.57	0.00228004	2746.57	0.00244052	2746.57	0.0024808	2746.57	0.00252463	2746.57	0.00295293	2746.57	0.00493	2746.57	0.00376869	2746.57	0.00207298	2746.57	0.00345349	2746.57	0.00321002
2744.65	0.00136842	2744.65	0.00154313	2744.65	0.00176771	2744.65	0.00133976	2744.65	0.00141865	2744.65	0.00123253	2744.65	0.00188483	2744.65	0.00178118	2744.65	0.00101643	2744.65	0.000975054	2744.65	0.00145987	2744.65	0.00155777	2744.65	0.00152098	2744.65	0.00156845	2744.65	0.00155777	2744.65	0.00223625	2744.65	0.00233845	2744.65	0.00236718	2744.65	0.00241354	2744.65	0.00285705	2744.65	0.00483	2744.65	0.00363539	2744.65	0.00198926	2744.65	0.00346639	2744.65	0.00321787
2742.72	0.00138651	2742.72	0.00155787	2742.72	0.00180621	2742.72	0.00137336	2742.72	0.00141074	2742.72	0.00133635	2742.72	0.00202245	2742.72	0.0019048	2742.72	0.00117168	2742.72	0.00105879	2742.72	0.00155311	2742.72	0.00164384	2742.72	0.00158984	2742.72	0.00161217	2742.72	0.00164384	2742.72	0.00235223	2742.72	0.0024648	2742.72	0.00245661	2742.72	0.00252716	2742.72	0.00299225	2742.72	0.00477	2742.72	0.0036889	2742.72	0.00179739	2742.72	0.00338705	2742.72	0.00305798
2740.79	0.0013621	2740.79	0.00154513	2740.79	0.00178488	2740.79	0.00139771	2740.79	0.0014105	2740.79	0.00146654	2740.79	0.00216113	2740.79	0.00203972	2740.79	0.00129533	2740.79	0.00113611	2740.79	0.00171388	2740.79	0.00186583	2740.79	0.00176574	2740.79	0.00184667	2740.79	0.00186583	2740.79	0.00249431	2740.79	0.00267291	2740.79	0.00260304	2740.79	0.00275117	2740.79	0.00320856	2740.79	0.00497	2740.79	0.00383409	2740.79	0.0017947	2740.79	0.00344609	2740.79	0.00298921
2738.86	0.00140919	2738.86	0.00156702	2738.86	0.00181504	2738.86	0.00147734	2738.86	0.00150637	2738.86	0.00152204	2738.86	0.00220189	2738.86	0.00209906	2738.86	0.00129019	2738.86	0.00113221	2738.86	0.00178177	2738.86	0.00204668	2738.86	0.00187443	2738.86	0.00207723	2738.86	0.00204668	2738.86	0.00258962	2738.86	0.00283152	2738.86	0.00273595	2738.86	0.00294071	2738.86	0.00338578	2738.86	0.00518	2738.86	0.00388483	2738.86	0.00196814	2738.86	0.00369873	2738.86	0.00299689
2736.93	0.00152188	2736.93	0.00163079	2736.93	0.00188951	2736.93	0.00161233	2736.93	0.00166439	2736.93	0.00152809	2736.93	0.00222071	2736.93	0.00210634	2736.93	0.00122925	2736.93	0.00113681	2736.93	0.00181599	2736.93	0.00210562	2736.93	0.00191346	2736.93	0.00215274	2736.93	0.00210562	2736.93	0.00265825	2736.93	0.0029235	2736.93	0.002824	2736.93	0.00302806	2736.93	0.00349141	2736.93	0.00528	2736.93	0.0039591	2736.93	0.0021277	2736.93	0.00406435	2736.93	0.00302493
2735	0.00164309	2735	0.00170521	2735	0.00196747	2735	0.00173478	2735	0.00175975	2735	0.00157219	2735	0.00228217	2735	0.00219265	2735	0.0012363	2735	0.00119781	2735	0.00191863	2735	0.00213497	2735	0.00199719	2735	0.0021476	2735	0.00213497	2735	0.00275683	2735	0.00304258	2735	0.00295783	2735	0.00309991	2735	0.00356336	2735	0.00546	2735	0.00414866	2735	0.0022578	2735	0.00431905	2735	0.00313215
2733.07	0.00171413	2733.07	0.00182015	2733.07	0.00204472	2733.07	0.001817	2733.07	0.00182672	2733.07	0.00171498	2733.07	0.00242609	2733.07	0.00236626	2733.07	0.00134475	2733.07	0.00132135	2733.07	0.00212911	2733.07	0.00227848	2733.07	0.0021948	2733.07	0.00223072	2733.07	0.00227848	2733.07	0.00295055	2733.07	0.0032464	2733.07	0.00321786	2733.07	0.00325098	2733.07	0.00372968	2733.07	0.00562	2733.07	0.00428733	2733.07	0.0023531	2733.07	0.00428259	2733.07	0.00326413
2731.14	0.00180085	2731.14	0.00193275	2731.14	0.00213298	2731.14	0.00188781	2731.14	0.0019309	2731.14	0.00205227	2731.14	0.0025764	2731.14	0.00252804	2731.14	0.00150759	2731.14	0.00146449	2731.14	0.00257919	2731.14	0.0027356	2731.14	0.00265957	2731.14	0.00265298	2731.14	0.0027356	2731.14	0.00337056	2731.14	0.00368669	2731.14	0.00371144	2731.14	0.00366457	2731.14	0.00419998	2731.14	0.00553	2731.14	0.00429791	2731.14	0.00233926	2731.14	0.00414518	2731.14	0.00326915
2729.22	0.00188606	2729.22	0.00199041	2729.22	0.00220712	2729.22	0.00193231	2729.22	0.00204577	2729.22	0.00258171	2729.22	0.00274161	2729.22	0.00268212	2729.22	0.00173079	2729.22	0.00169332	2729.22	0.00330396	2729.22	0.00356299	2729.22	0.00344073	2729.22	0.0034729	2729.22	0.00356299	2729.22	0.00409291	2729.22	0.00441526	2729.22	0.0044436	2729.22	0.00441854	2729.22	0.00500709	2729.22	0.00534	2729.22	0.00423048	2729.22	0.00228274	2729.22	0.00411642	2729.22	0.00326698
2727.29	0.00187142	2727.29	0.00197108	2727.29	0.00220915	2727.29	0.00191422	2727.29	0.00205321	2727.29	0.00288994	2727.29	0.00283937	2727.29	0.00278582	2727.29	0.00186608	2727.29	0.00185838	2727.29	0.00368041	2727.29	0.00405143	2727.29	0.00388302	2727.29	0.0040229	2727.29	0.00405143	2727.29	0.00462399	2727.29	0.0048851	2727.29	0.00491126	2727.29	0.00490718	2727.29	0.00551218	2727.29	0.00524	2727.29	0.00396932	2727.29	0.00227775	2727.29	0.00413442	2727.29	0.00334655
2725.36	0.00186013	2725.36	0.00198903	2725.36	0.00223024	2725.36	0.00190632	2725.36	0.00204557	2725.36	0.00261431	2725.36	0.00278747	2725.36	0.00275139	2725.36	0.00177031	2725.36	0.00176556	2725.36	0.00326113	2725.36	0.00358323	2725.36	0.0034437	2725.36	0.00365701	2725.36	0.00358323	2725.36	0.00442044	2725.36	0.00457176	2725.36	0.00461462	2725.36	0.00463258	2725.36	0.00519907	2725.36	0.00536	2725.36	0.00383268	2725.36	0.00233669	2725.36	0.00418657	2725.36	0.00353171
2723.43	0.00195793	2723.43	0.00209011	2723.43	0.00231512	2723.43	0.00195674	2723.43	0.00211856	2723.43	0.00216116	2723.43	0.00265569	2723.43	0.00264257	2723.43	0.00159667	2723.43	0.0015857	2723.43	0.00268872	2723.43	0.00285364	2723.43	0.00281132	2723.43	0.00295696	2723.43	0.00285364	2723.43	0.00395212	2723.43	0.00403367	2723.43	0.00410934	2723.43	0.00412137	2723.43	0.0046826	2723.43	0.00564	2723.43	0.0041062	2723.43	0.00254817	2723.43	0.0043704	2723.43	0.00387795
2721.5	0.00207204	2721.5	0.00219245	2721.5	0.00236824	2721.5	0.00204371	2721.5	0.00216485	2721.5	0.00196221	2721.5	0.00263101	2721.5	0.00257384	2721.5	0.00154145	2721.5	0.00147654	2721.5	0.00246925	2721.5	0.00253852	2721.5	0.00256627	2721.5	0.00262519	2721.5	0.00253852	2721.5	0.00379408	2721.5	0.00388774	2721.5	0.00393143	2721.5	0.00391206	2721.5	0.0044931	2721.5	0.00586	2721.5	0.00449693	2721.5	0.00277755	2721.5	0.00455086	2721.5	0.00416263
2719.57	0.00209246	2719.57	0.00223726	2719.57	0.0023891	2719.57	0.00210665	2719.57	0.00212813	2719.57	0.00192286	2719.57	0.00268595	2719.57	0.00255304	2719.57	0.00155832	2719.57	0.00140312	2719.57	0.00246711	2719.57	0.00257277	2719.57	0.0025714	2719.57	0.00263856	2719.57	0.00257277	2719.57	0.00388965	2719.57	0.00401499	2719.57	0.00397877	2719.57	0.00397304	2719.57	0.00454509	2719.57	0.00605	2719.57	0.00483901	2719.57	0.00292546	2719.57	0.00464812	2719.57	0.00437593
2717.64	0.00204467	2717.64	0.00224934	2717.64	0.00239878	2717.64	0.00212914	2717.64	0.00210174	2717.64	0.00191804	2717.64	0.00273339	2717.64	0.00261012	2717.64	0.00154796	2717.64	0.00133488	2717.64	0.00250657	2717.64	0.00269149	2717.64	0.00262147	2717.64	0.00275075	2717.64	0.00269149	2717.64	0.0040343	2717.64	0.00415448	2717.64	0.00406726	2717.64	0.00411154	2717.64	0.00469142	2717.64	0.00634	2717.64	0.00514227	2717.64	0.00311332	2717.64	0.00478916	2717.64	0.00467893
2715.71	0.00200054	2715.71	0.00222875	2715.71	0.00238799	2715.71	0.00212715	2715.71	0.00210439	2715.71	0.00201792	2715.71	0.00283513	2715.71	0.00274325	2715.71	0.00157839	2715.71	0.00137023	2715.71	0.00261496	2715.71	0.00285453	2715.71	0.00272941	2715.71	0.0028392	2715.71	0.00285453	2715.71	0.00419256	2715.71	0.00428057	2715.71	0.00424154	2715.71	0.0043021	2715.71	0.00489357	2715.71	0.00667	2715.71	0.00522065	2715.71	0.00335261	2715.71	0.00491597	2715.71	0.00490001
2713.79	0.00196438	2713.79	0.00221253	2713.79	0.00237076	2713.79	0.00214217	2713.79	0.00213894	2713.79	0.00220959	2713.79	0.00299622	2713.79	0.0028794	2713.79	0.00169263	2713.79	0.00148633	2713.79	0.0027588	2713.79	0.00302304	2713.79	0.00289075	2713.79	0.00293265	2713.79	0.00302304	2713.79	0.00433272	2713.79	0.00444398	2713.79	0.00449532	2713.79	0.00452957	2713.79	0.00510205	2713.79	0.00671	2713.79	0.00506188	2713.79	0.00334125	2713.79	0.00488036	2713.79	0.00484234
2711.86	0.00196545	2711.86	0.00223487	2711.86	0.00241912	2711.86	0.00216934	2711.86	0.00217745	2711.86	0.0023492	2711.86	0.00308698	2711.86	0.00291702	2711.86	0.00179779	2711.86	0.00156966	2711.86	0.00289869	2711.86	0.00315825	2711.86	0.003061	2711.86	0.00304829	2711.86	0.00315825	2711.86	0.00445526	2711.86	0.00461603	2711.86	0.0047078	2711.86	0.00470951	2711.86	0.00527784	2711.86	0.00645	2711.86	0.00489266	2711.86	0.00299031	2711.86	0.00472004	2711.86	0.00468489
2709.93	0.00200515	2709.93	0.00228224	2709.93	0.00251144	2709.93	0.00218892	2709.93	0.00219705	2709.93	0.00248585	2709.93	0.00311971	2709.93	0.00294031	2709.93	0.00185298	2709.93	0.00164408	2709.93	0.00312549	2709.93	0.00333931	2709.93	0.00330482	2709.93	0.00327371	2709.93	0.00333931	2709.93	0.00465601	2709.93	0.00484857	2709.93	0.00488691	2709.93	0.00489576	2709.93	0.005493	2709.93	0.00634	2709.93	0.00488924	2709.93	0.00262562	2709.93	0.00472059	2709.93	0.00462426
2708	0.00210626	2708	0.00230011	2708	0.00262944	2708	0.00218737	2708	0.00220307	2708	0.00274053	2708	0.00317714	2708	0.00304354	2708	0.00189584	2708	0.00180046	2708	0.00353048	2708	0.0036852	2708	0.00364963	2708	0.00367135	2708	0.0036852	2708	0.00500405	2708	0.0052253	2708	0.00520925	2708	0.00521974	2708	0.00582259	2708	0.00656	2708	0.00494005	2708	0.0026306	2708	0.00498819	2708	0.00464789
2706.07	0.00222577	2706.07	0.00234053	2706.07	0.00271413	2706.07	0.00218976	2706.07	0.00223475	2706.07	0.00287192	2706.07	0.00324116	2706.07	0.00312661	2706.07	0.00190849	2706.07	0.00191537	2706.07	0.00377646	2706.07	0.00386987	2706.07	0.00378457	2706.07	0.00387717	2706.07	0.00386987	2706.07	0.00519415	2706.07	0.00546624	2706.07	0.0054311	2706.07	0.00543521	2706.07	0.00599155	2706.07	0.00672	2706.07	0.00483062	2706.07	0.0028928	2706.07	0.00519191	2706.07	0.00457785
2704.14	0.00230133	2704.14	0.0024441	2704.14	0.00273861	2704.14	0.00224955	2704.14	0.00231008	2704.14	0.00279001	2704.14	0.00324526	2704.14	0.00317369	2704.14	0.00191244	2704.14	0.0018752	2704.14	0.00368175	2704.14	0.00372675	2704.14	0.00363492	2704.14	0.00377069	2704.14	0.00372675	2704.14	0.00512361	2704.14	0.0054153	2704.14	0.00543163	2704.14	0.00538879	2704.14	0.00590122	2704.14	0.00673	2704.14	0.00478175	2704.14	0.00319121	2704.14	0.00519864	2704.14	0.00451228
2702.21	0.00231379	2702.21	0.00252775	2702.21	0.00272836	2702.21	0.0023466	2702.21	0.00236037	2702.21	0.00275493	2702.21	0.00326074	2702.21	0.00327914	2702.21	0.00200347	2702.21	0.00186823	2702.21	0.00356095	2702.21	0.00365754	2702.21	0.00359493	2702.21	0.00375943	2702.21	0.00365754	2702.21	0.00516317	2702.21	0.00538571	2702.21	0.00548133	2702.21	0.0053937	2702.21	0.00590082	2702.21	0.00686	2702.21	0.00509574	2702.21	0.00354335	2702.21	0.00522394	2702.21	0.00468894
2700.28	0.00231747	2700.28	0.0025468	2700.28	0.00271268	2700.28	0.00240796	2700.28	0.00239549	2700.28	0.00278214	2700.28	0.00332028	2700.28	0.00335689	2700.28	0.00211764	2700.28	0.00190095	2700.28	0.00353204	2700.28	0.00368282	2700.28	0.00362355	2700.28	0.0038491	2700.28	0.00368282	2700.28	0.00529146	2700.28	0.00539506	2700.28	0.00554647	2700.28	0.0054735	2700.28	0.0059938	2700.28	0.00705	2700.28	0.00541868	2700.28	0.00385538	2700.28	0.00530416	2700.28	0.00496468
2698.36	0.00237183	2698.36	0.00260912	2698.36	0.00273597	2698.36	0.00245589	2698.36	0.00246933	2698.36	0.00270588	2698.36	0.00333461	2698.36	0.00334118	2698.36	0.00215794	2698.36	0.00184924	2698.36	0.00345713	2698.36	0.00361442	2698.36	0.00354602	2698.36	0.00378343	2698.36	0.00361442	2698.36	0.00530891	2698.36	0.00532434	2698.36	0.00547099	2698.36	0.0054214	2698.36	0.00602363	2698.36	0.00718	2698.36	0.00547954	2698.36	0.00409459	2698.36	0.00549051	2698.36	0.00510969
2696.43	0.00240473	2696.43	0.00267923	2696.43	0.00276217	2696.43	0.00250484	2696.43	0.00254029	2696.43	0.00262404	2696.43	0.0033397	2696.43	0.0033445	2696.43	0.00214219	2696.43	0.00177494	2696.43	0.00345032	2696.43	0.00358099	2696.43	0.00349924	2696.43	0.00364556	2696.43	0.00358099	2696.43	0.00530805	2696.43	0.00530588	2696.43	0.00543191	2696.43	0.00535761	2696.43	0.00607293	2696.43	0.00727	2696.43	0.00557501	2696.43	0.00434048	2696.43	0.00579503	2696.43	0.00523913
2694.5	0.00238476	2694.5	0.00270186	2694.5	0.00279805	2694.5	0.00252846	2694.5	0.00256286	2694.5	0.00261972	2694.5	0.00341298	2694.5	0.00338039	2694.5	0.00211986	2694.5	0.00176596	2694.5	0.00352869	2694.5	0.00362026	2694.5	0.00357392	2694.5	0.00361476	2694.5	0.00362026	2694.5	0.00541168	2694.5	0.00541644	2694.5	0.0055307	2694.5	0.00541541	2694.5	0.00617492	2694.5	0.00722	2694.5	0.00584899	2694.5	0.00440447	2694.5	0.00595439	2694.5	0.00541923
2692.57	0.00237506	2692.57	0.0026964	2692.57	0.00283413	2692.57	0.00249013	2692.57	0.00255734	2692.57	0.00263746	2692.57	0.00349586	2692.57	0.00340985	2692.57	0.0021254	2692.57	0.00178989	2692.57	0.00361094	2692.57	0.00365983	2692.57	0.00365678	2692.57	0.00366483	2692.57	0.00365983	2692.57	0.00556414	2692.57	0.00559389	2692.57	0.00569992	2692.57	0.00556602	2692.57	0.0062598	2692.57	0.00712	2692.57	0.00604784	2692.57	0.00423475	2692.57	0.00590351	2692.57	0.00557239
2690.64	0.00243338	2690.64	0.00274492	2690.64	0.00287858	2690.64	0.00245072	2690.64	0.00260647	2690.64	0.00271725	2690.64	0.0035286	2690.64	0.00342459	2690.64	0.00215115	2690.64	0.0018542	2690.64	0.00373255	2690.64	0.00377844	2690.64	0.00377123	2690.64	0.00382982	2690.64	0.00377844	2690.64	0.00571481	2690.64	0.00582143	2690.64	0.00588157	2690.64	0.00581887	2690.64	0.00636138	2690.64	0.00722	2690.64	0.00611804	2690.64	0.00419318	2690.64	0.00596621	2690.64	0.00574111
2688.71	0.00252993	2688.71	0.00284116	2688.71	0.00294404	2688.71	0.00248684	2688.71	0.00269424	2688.71	0.00292565	2688.71	0.00357754	2688.71	0.00349551	2688.71	0.00221057	2688.71	0.00194626	2688.71	0.00400242	2688.71	0.00403854	2688.71	0.00400313	2688.71	0.00415009	2688.71	0.00403854	2688.71	0.00594797	2688.71	0.00612053	2688.71	0.00610897	2688.71	0.00614007	2688.71	0.00662687	2688.71	0.00758	2688.71	0.00621667	2688.71	0.00446198	2688.71	0.00629129	2688.71	0.00607906
2686.78	0.00259216	2686.78	0.00289691	2686.78	0.00300552	2686.78	0.00258095	2686.78	0.00273018	2686.78	0.00308091	2686.78	0.00361073	2686.78	0.003592	2686.78	0.002237	2686.78	0.00197518	2686.78	0.00419702	2686.78	0.00422888	2686.78	0.00416411	2686.78	0.00438535	2686.78	0.00422888	2686.78	0.00613268	2686.78	0.00631419	2686.78	0.00626345	2686.78	0.00632369	2686.78	0.00684544	2686.78	0.00798	2686.78	0.00632584	2686.78	0.00474195	2686.78	0.00658149	2686.78	0.00644406
2684.85	0.00261944	2684.85	0.00287847	2684.85	0.00300753	2684.85	0.00265299	2684.85	0.00269943	2684.85	0.0030254	2684.85	0.00361012	2684.85	0.00367916	2684.85	0.00221033	2684.85	0.00194492	2684.85	0.00409943	2684.85	0.00417403	2684.85	0.00407147	2684.85	0.0043295	2684.85	0.00417403	2684.85	0.00612296	2684.85	0.0062612	2684.85	0.00623919	2684.85	0.00628517	2684.85	0.00681287	2684.85	0.00806	2684.85	0.00633657	2684.85	0.00466799	2684.85	0.00655396	2684.85	0.00649423
2682.93	0.00267117	2682.93	0.00286973	2682.93	0.00300134	2682.93	0.00268323	2682.93	0.00269947	2682.93	0.00291447	2682.93	0.00363903	2682.93	0.00378283	2682.93	0.00218346	2682.93	0.00195922	2682.93	0.0039435	2682.93	0.00410972	2682.93	0.00394298	2682.93	0.00418873	2682.93	0.00410972	2682.93	0.0061154	2682.93	0.00617524	2682.93	0.00624951	2682.93	0.00624832	2682.93	0.00673797	2682.93	0.00782	2682.93	0.00619561	2682.93	0.00438757	2682.93	0.00631565	2682.93	0.00623768
2681	0.00275883	2681	0.00291217	2681	0.00303341	2681	0.00270775	2681	0.00274145	2681	0.00303601	2681	0.00377101	2681	0.00392216	2681	0.00223343	2681	0.00211545	2681	0.00409559	2681	0.00428444	2681	0.00413408	2681	0.00431422	2681	0.00428444	2681	0.0063887	2681	0.00638224	2681	0.00652329	2681	0.0064682	2681	0.0069343	2681	0.00754	2681	0.0061041	2681	0.00419367	2681	0.0061272	2681	0.00598896
2679.07	0.00279471	2679.07	0.0029494	2679.07	0.00308152	2679.07	0.00276146	2679.07	0.00279745	2679.07	0.00332886	2679.07	0.00389018	2679.07	0.00400461	2679.07	0.00232394	2679.07	0.00229447	2679.07	0.00447638	2679.07	0.00459922	2679.07	0.0045568	2679.07	0.00466276	2679.07	0.00459922	2679.07	0.00678379	2679.07	0.00677775	2679.07	0.00692743	2679.07	0.00687358	2679.07	0.00733548	2679.07	0.00745	2679.07	0.00626818	2679.07	0.00423159	2679.07	0.0062714	2679.07	0.00598669
2677.14	0.00276587	2677.14	0.00298431	2677.14	0.00309217	2677.14	0.00281921	2677.14	0.00284456	2677.14	0.00346572	2677.14	0.00389865	2677.14	0.00395052	2677.14	0.00235867	2677.14	0.00232991	2677.14	0.0046869	2677.14	0.00477979	2677.14	0.00477935	2677.14	0.00486894	2677.14	0.00477979	2677.14	0.00693463	2677.14	0.0069882	2677.14	0.00708386	2677.14	0.0070855	2677.14	0.00757291	2677.14	0.00751	2677.14	0.00640413	2677.14	0.00449432	2677.14	0.00657895	2677.14	0.00605325
2675.21	0.00273654	2675.21	0.00304068	2675.21	0.003088	2675.21	0.00285874	2675.21	0.0028907	2675.21	0.00348718	2675.21	0.00390267	2675.21	0.00392713	2675.21	0.0023845	2675.21	0.00230921	2675.21	0.00477309	2675.21	0.00492126	2675.21	0.00488255	2675.21	0.00497436	2675.21	0.00492126	2675.21	0.00702554	2675.21	0.00708685	2675.21	0.00710214	2675.21	0.00716986	2675.21	0.00770505	2675.21	0.00753	2675.21	0.00625651	2675.21	0.00466141	2675.21	0.00652383	2675.21	0.00585811
2673.28	0.00277696	2673.28	0.00307092	2673.28	0.00309967	2673.28	0.00287822	2673.28	0.00293678	2673.28	0.00352756	2673.28	0.00396669	2673.28	0.00399999	2673.28	0.00246303	2673.28	0.00233753	2673.28	0.00484765	2673.28	0.00502146	2673.28	0.00500427	2673.28	0.00504716	2673.28	0.00502146	2673.28	0.00722571	2673.28	0.00726001	2673.28	0.00720859	2673.28	0.00725536	2673.28	0.00784282	2673.28	0.00755	2673.28	0.00612565	2673.28	0.00460407	2673.28	0.00614032	2673.28	0.00561943
2671.35	0.00281871	2671.35	0.00307751	2671.35	0.00315145	2671.35	0.00287832	2671.35	0.00298348	2671.35	0.0034457	2671.35	0.0040291	2671.35	0.00402459	2671.35	0.00249098	2671.35	0.00231595	2671.35	0.00465847	2671.35	0.00482367	2671.35	0.00487171	2671.35	0.00490377	2671.35	0.00482367	2671.35	0.00722991	2671.35	0.00723378	2671.35	0.0071706	2671.35	0.00717571	2671.35	0.00777848	2671.35	0.00779	2671.35	0.0062486	2671.35	0.00463341	2671.35	0.00598822	2671.35	0.00580191
2669.42	0.00279128	2669.42	0.00310237	2669.42	0.00321726	2669.42	0.00284662	2669.42	0.00302373	2669.42	0.00330679	2669.42	0.0040502	2669.42	0.00401034	2669.42	0.00246329	2669.42	0.00222497	2669.42	0.00440742	2669.42	0.00458074	2669.42	0.00458184	2669.42	0.00469739	2669.42	0.00458074	2669.42	0.00706454	2669.42	0.00704909	2669.42	0.0070603	2669.42	0.00705511	2669.42	0.00764363	2669.42	0.00823	2669.42	0.00647261	2669.42	0.00485618	2669.42	0.00640209	2669.42	0.00631773
2667.5	0.00274995	2667.5	0.00312061	2667.5	0.00327487	2667.5	0.00281447	2667.5	0.00301226	2667.5	0.00324378	2667.5	0.00408098	2667.5	0.00404702	2667.5	0.00244707	2667.5	0.00220034	2667.5	0.00439841	2667.5	0.00458236	2667.5	0.00449487	2667.5	0.00467567	2667.5	0.00458236	2667.5	0.00705918	2667.5	0.00700652	2667.5	0.0070639	2667.5	0.00714954	2667.5	0.00767296	2667.5	0.0086	2667.5	0.0067082	2667.5	0.00499792	2667.5	0.00699783	2667.5	0.00672201
2665.57	0.00281239	2665.57	0.00311772	2665.57	0.00332243	2665.57	0.00288634	2665.57	0.00302132	2665.57	0.00330258	2665.57	0.00419923	2665.57	0.00415805	2665.57	0.00247534	2665.57	0.00226942	2665.57	0.00455174	2665.57	0.00473658	2665.57	0.00457253	2665.57	0.00477884	2665.57	0.00473658	2665.57	0.00724796	2665.57	0.00714249	2665.57	0.00719361	2665.57	0.00738603	2665.57	0.00782665	2665.57	0.00868	2665.57	0.00688518	2665.57	0.00497035	2665.57	0.00726045	2665.57	0.00684196
2663.64	0.00293636	2663.64	0.00312132	2663.64	0.00335658	2663.64	0.00302814	2663.64	0.00309157	2663.64	0.00342784	2663.64	0.00436102	2663.64	0.00427043	2663.64	0.00259655	2663.64	0.00237029	2663.64	0.00469609	2663.64	0.00488089	2663.64	0.0047063	2663.64	0.00490721	2663.64	0.00488089	2663.64	0.00744047	2663.64	0.0073384	2663.64	0.00737797	2663.64	0.00758308	2663.64	0.00798533	2663.64	0.00856	2663.64	0.00691204	2663.64	0.0049733	2663.64	0.00707011	2663.64	0.0067447
2661.71	0.00302862	2661.71	0.00314191	2661.71	0.00342603	2661.71	0.00315997	2661.71	0.00316731	2661.71	0.00346293	2661.71	0.0044452	2661.71	0.00431698	2661.71	0.00272301	2661.71	0.00241921	2661.71	0.00472973	2661.71	0.00491852	2661.71	0.00480034	2661.71	0.00496047	2661.71	0.00491852	2661.71	0.00753491	2661.71	0.00746463	2661.71	0.00750239	2661.71	0.00766291	2661.71	0.00807812	2661.71	0.00853	2661.71	0.00688049	2661.71	0.00503786	2661.71	0.00680733	2661.71	0.00655916
2659.78	0.00307881	2659.78	0.00321302	2659.78	0.0035408	2659.78	0.00323413	2659.78	0.00324502	2659.78	0.00344365	2659.78	0.00441247	2659.78	0.00430286	2659.78	0.00275444	2659.78	0.00239098	2659.78	0.00475341	2659.78	0.00488975	2659.78	0.00480432	2659.78	0.0049676	2659.78	0.00488975	2659.78	0.00759304	2659.78	0.00750637	2659.78	0.00754258	2659.78	0.00764412	2659.78	0.00810684	2659.78	0.00868	2659.78	0.00692459	2659.78	0.00512588	2659.78	0.00689285	2659.78	0.00653074
2657.85	0.00311752	2657.85	0.00328871	2657.85	0.00362563	2657.85	0.0032637	2657.85	0.00329412	2657.85	0.00349751	2657.85	0.00438087	2657.85	0.00435389	2657.85	0.00271976	2657.85	0.00239414	2657.85	0.00489479	2657.85	0.00494254	2657.85	0.00488708	2657.85	0.00509006	2657.85	0.00494254	2657.85	0.00773884	2657.85	0.00764929	2657.85	0.00769167	2657.85	0.00773196	2657.85	0.00824058	2657.85	0.00891	2657.85	0.00710153	2657.85	0.00524232	2657.85	0.0071988	2657.85	0.00671084
2655.92	0.00312602	2655.92	0.00336502	2655.92	0.00362809	2655.92	0.00328816	2655.92	0.00332862	2655.92	0.00371348	2655.92	0.00446189	2655.92	0.00452783	2655.92	0.00279189	2655.92	0.00255575	2655.92	0.00533292	2655.92	0.0053007	2655.92	0.00527655	2655.92	0.00548642	2655.92	0.0053007	2655.92	0.00814729	2655.92	0.0080742	2655.92	0.00815627	2655.92	0.0081521	2655.92	0.00862712	2655.92	0.00904	2655.92	0.00732452	2655.92	0.00525639	2655.92	0.00735493	2655.92	0.00696285
2653.99	0.00312628	2653.99	0.00343153	2653.99	0.00362942	2653.99	0.00333069	2653.99	0.00339067	2653.99	0.00398768	2653.99	0.00464908	2653.99	0.00474245	2653.99	0.0029625	2653.99	0.00277694	2653.99	0.00581287	2653.99	0.00581469	2653.99	0.00580507	2653.99	0.00596738	2653.99	0.00581469	2653.99	0.0086172	2653.99	0.00859436	2653.99	0.00867222	2653.99	0.00866104	2653.99	0.00910136	2653.99	0.00894	2653.99	0.00748123	2653.99	0.00520253	2653.99	0.00734915	2653.99	0.00700641
2652.06	0.00320441	2652.06	0.00349706	2652.06	0.00367899	2652.06	0.00339586	2652.06	0.00346858	2652.06	0.00407218	2652.06	0.00474689	2652.06	0.00482085	2652.06	0.00301157	2652.06	0.00278898	2652.06	0.00581161	2652.06	0.0059309	2652.06	0.00589701	2652.06	0.00603362	2652.06	0.0059309	2652.06	0.00870538	2652.06	0.00870135	2652.06	0.00873844	2652.06	0.00877403	2652.06	0.00922728	2652.06	0.00874	2652.06	0.00749145	2652.06	0.0052728	2652.06	0.00732201	2652.06	0.00682742
2650.14	0.00329534	2650.14	0.00356658	2650.14	0.00375534	2650.14	0.00344606	2650.14	0.00350205	2650.14	0.0039597	2650.14	0.00469666	2650.14	0.00476629	2650.14	0.0029377	2650.14	0.0025968	2650.14	0.00549735	2650.14	0.00568825	2650.14	0.00559376	2650.14	0.00574712	2650.14	0.00568825	2650.14	0.00850091	2650.14	0.00844581	2650.14	0.00847694	2650.14	0.00854785	2650.14	0.00904993	2650.14	0.00867	2650.14	0.00751617	2650.14	0.00547065	2650.14	0.00725344	2650.14	0.00685744
2648.21	0.00330898	2648.21	0.00357964	2648.21	0.00379521	2648.21	0.00345741	2648.21	0.0034848	2648.21	0.00385687	2648.21	0.00464805	2648.21	0.00472561	2648.21	0.0028918	2648.21	0.00248749	2648.21	0.00532391	2648.21	0.00549181	2648.21	0.00538196	2648.21	0.00554537	2648.21	0.00549181	2648.21	0.00841866	2648.21	0.00827609	2648.21	0.00832514	2648.21	0.00837947	2648.21	0.00890733	2648.21	0.00883	2648.21	0.00772001	2648.21	0.0057124	2648.21	0.00733476	2648.21	0.00718376
2646.28	0.00329859	2646.28	0.00355512	2646.28	0.00381953	2646.28	0.00343371	2646.28	0.00341845	2646.28	0.00379031	2646.28	0.00466603	2646.28	0.00474407	2646.28	0.00285797	2646.28	0.00249418	2646.28	0.00530921	2646.28	0.00546046	2646.28	0.00535235	2646.28	0.0055353	2646.28	0.00546046	2646.28	0.00849391	2646.28	0.00826879	2646.28	0.00832856	2646.28	0.00838178	2646.28	0.00888055	2646.28	0.0091	2646.28	0.00795706	2646.28	0.00590809	2646.28	0.00763427	2646.28	0.00739531
2644.35	0.00338188	2644.35	0.00356465	2644.35	0.00387275	2644.35	0.00343367	2644.35	0.00341809	2644.35	0.00379858	2644.35	0.00473647	2644.35	0.00479593	2644.35	0.00284112	2644.35	0.00253059	2644.35	0.00536552	2644.35	0.00556745	2644.35	0.00542442	2644.35	0.0056181	2644.35	0.00556745	2644.35	0.00863038	2644.35	0.00834949	2644.35	0.00840796	2644.35	0.00845627	2644.35	0.00896589	2644.35	0.00923	2644.35	0.00794698	2644.35	0.00595986	2644.35	0.00785377	2644.35	0.00733872
2642.42	0.00351682	2642.42	0.00360506	2642.42	0.00391898	2642.42	0.00347397	2642.42	0.00354135	2642.42	0.00390893	2642.42	0.00484911	2642.42	0.0048673	2642.42	0.00287141	2642.42	0.00256478	2642.42	0.00544482	2642.42	0.00574699	2642.42	0.00554107	2642.42	0.00574658	2642.42	0.00574699	2642.42	0.0087929	2642.42	0.00850436	2642.42	0.00857871	2642.42	0.00856138	2642.42	0.00914702	2642.42	0.00915	2642.42	0.00780591	2642.42	0.00587832	2642.42	0.00778012	2642.42	0.00725595
2640.49	0.00361355	2640.49	0.00367676	2640.49	0.00396422	2640.49	0.00354015	2640.49	0.00369299	2640.49	0.0040716	2640.49	0.00498831	2640.49	0.00497601	2640.49	0.00295568	2640.49	0.00265599	2640.49	0.00555578	2640.49	0.0059069	2640.49	0.00570371	2640.49	0.00589184	2640.49	0.0059069	2640.49	0.00892726	2640.49	0.00868783	2640.49	0.00880145	2640.49	0.0087276	2640.49	0.00936972	2640.49	0.00914	2640.49	0.00779673	2640.49	0.00581032	2640.49	0.00765062	2640.49	0.00720284
2638.56	0.00361087	2638.56	0.00376503	2638.56	0.00401077	2638.56	0.00357125	2638.56	0.00374248	2638.56	0.00418565	2638.56	0.00508402	2638.56	0.00514185	2638.56	0.00303895	2638.56	0.00277769	2638.56	0.00566041	2638.56	0.00600957	2638.56	0.00582541	2638.56	0.00599198	2638.56	0.00600957	2638.56	0.00906773	2638.56	0.00883752	2638.56	0.00896645	2638.56	0.00890339	2638.56	0.00954347	2638.56	0.0093	2638.56	0.00787905	2638.56	0.00595051	2638.56	0.00780478	2638.56	0.00728252
2636.63	0.00355573	2636.63	0.00379576	2636.63	0.00403914	2636.63	0.00356593	2636.63	0.00371977	2636.63	0.00420569	2636.63	0.00512627	2636.63	0.00524959	2636.63	0.00306485	2636.63	0.00282809	2636.63	0.00575699	2636.63	0.00604944	2636.63	0.00588525	2636.63	0.0060477	2636.63	0.00604944	2636.63	0.00921938	2636.63	0.00893393	2636.63	0.00902738	2636.63	0.00902267	2636.63	0.00961545	2636.63	0.00942	2636.63	0.00797049	2636.63	0.00626211	2636.63	0.00810966	2636.63	0.00749197
2634.71	0.00354907	2634.71	0.00381603	2634.71	0.00404542	2634.71	0.003603	2634.71	0.00373392	2634.71	0.00422014	2634.71	0.00516104	2634.71	0.00527346	2634.71	0.00304904	2634.71	0.00279802	2634.71	0.00580884	2634.71	0.00605596	2634.71	0.0059131	2634.71	0.00610252	2634.71	0.00605596	2634.71	0.00935737	2634.71	0.00902914	2634.71	0.00907129	2634.71	0.00909814	2634.71	0.00965094	2634.71	0.00953	2634.71	0.00803521	2634.71	0.00651844	2634.71	0.00833174	2634.71	0.00757692
2632.78	0.00363494	2632.78	0.0039044	2632.78	0.00405814	2632.78	0.00369409	2632.78	0.0038417	2632.78	0.00433009	2632.78	0.005234	2632.78	0.00527659	2632.78	0.003125	2632.78	0.00282402	2632.78	0.00591477	2632.78	0.00616506	2632.78	0.00602951	2632.78	0.00624873	2632.78	0.00616506	2632.78	0.00955695	2632.78	0.00920733	2632.78	0.00921535	2632.78	0.00928903	2632.78	0.00978062	2632.78	0.00978	2632.78	0.00806208	2632.78	0.00664015	2632.78	0.00849276	2632.78	0.00746865
2630.85	0.00374442	2630.85	0.00400204	2630.85	0.0040885	2630.85	0.00378283	2630.85	0.00394594	2630.85	0.00449651	2630.85	0.00532448	2630.85	0.00532669	2630.85	0.00325337	2630.85	0.00293854	2630.85	0.00617936	2630.85	0.00646608	2630.85	0.00625807	2630.85	0.00650843	2630.85	0.00646608	2630.85	0.00984905	2630.85	0.00947721	2630.85	0.00947177	2630.85	0.00961637	2630.85	0.0100817	2630.85	0.00988	2630.85	0.00802075	2630.85	0.00661451	2630.85	0.00855072	2630.85	0.00738322
2628.92	0.003781	2628.92	0.00406272	2628.92	0.0041603	2628.92	0.00383367	2628.92	0.00394319	2628.92	0.00455868	2628.92	0.00536083	2628.92	0.00539186	2628.92	0.00333386	2628.92	0.00300761	2628.92	0.00638744	2628.92	0.00672722	2628.92	0.00643307	2628.92	0.00669512	2628.92	0.00672722	2628.92	0.010046	2628.92	0.00969024	2628.92	0.00968024	2628.92	0.00986347	2628.92	0.0103383	2628.92	0.00969	2628.92	0.008053	2628.92	0.00653088	2628.92	0.00859351	2628.92	0.00756735
2626.99	0.00374883	2626.99	0.00409037	2626.99	0.0042295	2626.99	0.00385284	2626.99	0.00389602	2626.99	0.00448017	2626.99	0.00533801	2626.99	0.00544815	2626.99	0.00331198	2626.99	0.00299378	2626.99	0.00634358	2626.99	0.00668306	2626.99	0.00638492	2626.99	0.00665744	2626.99	0.00668306	2626.99	0.0100271	2626.99	0.00970022	2626.99	0.00972964	2626.99	0.00987959	2626.99	0.0103258	2626.99	0.00967	2626.99	0.00822674	2626.99	0.00667777	2626.99	0.00873125	2626.99	0.00806341
2625.06	0.00374305	2625.06	0.00411308	2625.06	0.00424904	2625.06	0.00384691	2625.06	0.00391136	2625.06	0.00442074	2625.06	0.00537578	2625.06	0.00550344	2625.06	0.00326745	2625.06	0.00296194	2625.06	0.00626711	2625.06	0.00654154	2625.06	0.00632783	2625.06	0.00660246	2625.06	0.00654154	2625.06	0.00998005	2625.06	0.0096934	2625.06	0.00970692	2625.06	0.00981765	2625.06	0.0102565	2625.06	0.0098	2625.06	0.0083094	2625.06	0.00686214	2625.06	0.00876986	2625.06	0.00841622
2623.13	0.00383901	2623.13	0.00416493	2623.13	0.00426106	2623.13	0.00387798	2623.13	0.00397221	2623.13	0.0044714	2623.13	0.00546246	2623.13	0.00555864	2623.13	0.00326786	2623.13	0.00293746	2623.13	0.00631367	2623.13	0.00652845	2623.13	0.00637687	2623.13	0.00663593	2623.13	0.00652845	2623.13	0.0100469	2623.13	0.00979444	2623.13	0.00979204	2623.13	0.00985722	2623.13	0.0103473	2623.13	0.00992	2623.13	0.00844489	2623.13	0.00694962	2623.13	0.00878702	2623.13	0.00850189
2621.2	0.00394218	2621.2	0.00422367	2621.2	0.00431399	2621.2	0.00391619	2621.2	0.00403884	2621.2	0.00454625	2621.2	0.00550899	2621.2	0.00561514	2621.2	0.00330984	2621.2	0.00293336	2621.2	0.00642522	2621.2	0.00656047	2621.2	0.00647928	2621.2	0.00667852	2621.2	0.00656047	2621.2	0.0101652	2621.2	0.00990715	2621.2	0.00994815	2621.2	0.00991613	2621.2	0.0105054	2621.2	0.0103	2621.2	0.00883753	2621.2	0.00718101	2621.2	0.00897779	2621.2	0.00865902
2619.28	0.00393935	2619.28	0.00422602	2619.28	0.00434216	2619.28	0.00390638	2619.28	0.00407759	2619.28	0.00456565	2619.28	0.00548121	2619.28	0.00565279	2619.28	0.00338545	2619.28	0.00293044	2619.28	0.00648713	2619.28	0.00655358	2619.28	0.00652905	2619.28	0.00671265	2619.28	0.00655358	2619.28	0.010265	2619.28	0.00999889	2619.28	0.0100931	2619.28	0.00998218	2619.28	0.0106292	2619.28	0.0105	2619.28	0.00904068	2619.28	0.00735492	2619.28	0.00907834	2619.28	0.00874077
2617.35	0.00389066	2617.35	0.00418521	2617.35	0.00435495	2617.35	0.00387587	2617.35	0.00409055	2617.35	0.00454461	2617.35	0.00546001	2617.35	0.00567736	2617.35	0.0034596	2617.35	0.00293652	2617.35	0.0064835	2617.35	0.00657557	2617.35	0.00654315	2617.35	0.00672765	2617.35	0.00657557	2617.35	0.0104003	2617.35	0.0101074	2617.35	0.0101991	2617.35	0.0100963	2617.35	0.0107484	2617.35	0.0104	2617.35	0.00887433	2617.35	0.00726745	2617.35	0.00898942	2617.35	0.0085939
2615.42	0.0039239	2615.42	0.00425346	2615.42	0.00440155	2615.42	0.00392576	2615.42	0.00414541	2615.42	0.0045937	2615.42	0.00552412	2615.42	0.005719	2615.42	0.00345765	2615.42	0.00295187	2615.42	0.00648806	2615.42	0.00668406	2615.42	0.00656266	2615.42	0.00671708	2615.42	0.00668406	2615.42	0.0105609	2615.42	0.0102281	2615.42	0.0102714	2615.42	0.0102359	2615.42	0.0108786	2615.42	0.0103	2615.42	0.00890134	2615.42	0.00728611	2615.42	0.00906269	2615.42	0.00863213
2613.49	0.00400456	2613.49	0.00440393	2613.49	0.00451165	2613.49	0.00407105	2613.49	0.00427514	2613.49	0.00471845	2613.49	0.00565647	2613.49	0.00577986	2613.49	0.00340294	2613.49	0.00298416	2613.49	0.00656815	2613.49	0.00686981	2613.49	0.00659839	2613.49	0.00675536	2613.49	0.00686981	2613.49	0.0106925	2613.49	0.0103371	2613.49	0.0103462	2613.49	0.0103544	2613.49	0.010988	2613.49	0.0105	2613.49	0.00910742	2613.49	0.00743675	2613.49	0.00927787	2613.49	0.00885801
2611.56	0.00409105	2611.56	0.00452622	2611.56	0.00461139	2611.56	0.0042394	2611.56	0.00438779	2611.56	0.00485118	2611.56	0.00578118	2611.56	0.00587039	2611.56	0.00342645	2611.56	0.00306697	2611.56	0.0067121	2611.56	0.00705241	2611.56	0.00668539	2611.56	0.00690081	2611.56	0.00705241	2611.56	0.0108366	2611.56	0.0104812	2611.56	0.0104755	2611.56	0.0105133	2611.56	0.0111198	2611.56	0.0105	2611.56	0.00902077	2611.56	0.00741995	2611.56	0.0092483	2611.56	0.00878833
2609.63	0.00415036	2609.63	0.00458763	2609.63	0.00466052	2609.63	0.00434671	2609.63	0.00442587	2609.63	0.00496163	2609.63	0.00581567	2609.63	0.00598384	2609.63	0.00353839	2609.63	0.00315519	2609.63	0.0068895	2609.63	0.00723122	2609.63	0.00689832	2609.63	0.00713104	2609.63	0.00723122	2609.63	0.0110359	2609.63	0.0106651	2609.63	0.0106771	2609.63	0.0107645	2609.63	0.011319	2609.63	0.0104	2609.63	0.00893019	2609.63	0.00739902	2609.63	0.0091888	2609.63	0.00862474
2607.7	0.00417687	2607.7	0.00462792	2607.7	0.00470344	2607.7	0.00436249	2607.7	0.00436732	2607.7	0.00510558	2607.7	0.00584642	2607.7	0.00609008	2607.7	0.00363012	2607.7	0.00323227	2607.7	0.00708294	2607.7	0.00744473	2607.7	0.0072125	2607.7	0.00742023	2607.7	0.00744473	2607.7	0.0113055	2607.7	0.0108883	2607.7	0.0109019	2607.7	0.011022	2607.7	0.0115707	2607.7	0.0107	2607.7	0.00919895	2607.7	0.00762573	2607.7	0.00950004	2607.7	0.00881968
2605.77	0.00420812	2605.77	0.00461063	2605.77	0.00476989	2605.77	0.00433136	2605.77	0.00431406	2605.77	0.00531225	2605.77	0.0059482	2605.77	0.00618833	2605.77	0.00370154	2605.77	0.00333056	2605.77	0.0073747	2605.77	0.00773203	2605.77	0.0075302	2605.77	0.00768894	2605.77	0.00773203	2605.77	0.01164	2605.77	0.0111734	2605.77	0.011175	2605.77	0.0113182	2605.77	0.011879	2605.77	0.0112	2605.77	0.00945505	2605.77	0.00787197	2605.77	0.00988444	2605.77	0.00917852
2603.85	0.00427014	2603.85	0.00454725	2603.85	0.0047819	2603.85	0.00428526	2603.85	0.0043391	2603.85	0.00539012	2603.85	0.00603226	2603.85	0.00625007	2603.85	0.00374456	2603.85	0.00339938	2603.85	0.00756849	2603.85	0.00788096	2603.85	0.0076595	2603.85	0.00777571	2603.85	0.00788096	2603.85	0.0118608	2603.85	0.0113441	2603.85	0.0113599	2603.85	0.0114995	2603.85	0.0120254	2603.85	0.0114	2603.85	0.00951633	2603.85	0.00788639	2603.85	0.0100064	2603.85	0.00937763
2601.92	0.00432733	2601.92	0.00449668	2601.92	0.0047541	2601.92	0.00425346	2601.92	0.00439534	2601.92	0.00527776	2601.92	0.00604253	2601.92	0.00625857	2601.92	0.00374782	2601.92	0.00335939	2601.92	0.00747109	2601.92	0.00771126	2601.92	0.00751499	2601.92	0.00760563	2601.92	0.00771126	2601.92	0.0118165	2601.92	0.0112589	2601.92	0.0113202	2601.92	0.011404	2601.92	0.0118797	2601.92	0.0116	2601.92	0.00960704	2601.92	0.00780669	2601.92	0.0099711	2601.92	0.00949112
2599.99	0.00435777	2599.99	0.00448274	2599.99	0.00478869	2599.99	0.00427843	2599.99	0.00439578	2599.99	0.00515159	2599.99	0.00608147	2599.99	0.00626849	2599.99	0.00371526	2599.99	0.00327481	2599.99	0.00729024	2599.99	0.00750905	2599.99	0.00734552	2599.99	0.00745838	2599.99	0.00750905	2599.99	0.0117166	2599.99	0.0111273	2599.99	0.0112468	2599.99	0.0112804	2599.99	0.0117121	2599.99	0.0119	2599.99	0.00987489	2599.99	0.00790816	2599.99	0.00998582	2599.99	0.00961316
2598.06	0.00433457	2598.06	0.00452681	2598.06	0.00487161	2598.06	0.0043543	2598.06	0.0043786	2598.06	0.0051097	2598.06	0.00617488	2598.06	0.00632723	2598.06	0.00371246	2598.06	0.00325124	2598.06	0.00719623	2598.06	0.00747726	2598.06	0.00730824	2598.06	0.00748911	2598.06	0.00747726	2598.06	0.0117661	2598.06	0.0111629	2598.06	0.0113456	2598.06	0.0113203	2598.06	0.0117435	2598.06	0.0119	2598.06	0.0100888	2598.06	0.0081463	2598.06	0.0100892	2598.06	0.00965741
2596.13	0.00433085	2596.13	0.00463701	2596.13	0.00492081	2596.13	0.0044863	2596.13	0.00438751	2596.13	0.00513337	2596.13	0.0062473	2596.13	0.00640457	2596.13	0.00380168	2596.13	0.00329203	2596.13	0.00718474	2596.13	0.00754187	2596.13	0.00735103	2596.13	0.00757872	2596.13	0.00754187	2596.13	0.011892	2596.13	0.0113142	2596.13	0.0115059	2596.13	0.0114146	2596.13	0.0118888	2596.13	0.0117	2596.13	0.0100306	2596.13	0.00838	2596.13	0.0102828	2596.13	0.00970052
2594.2	0.00439734	2594.2	0.00472929	2594.2	0.00494596	2594.2	0.004589	2594.2	0.00442497	2594.2	0.00518428	2594.2	0.00626815	2594.2	0.00642791	2594.2	0.00389808	2594.2	0.00335173	2594.2	0.00724684	2594.2	0.00760016	2594.2	0.00742062	2594.2	0.00763526	2594.2	0.00760016	2594.2	0.0119846	2594.2	0.0114598	2594.2	0.0115957	2594.2	0.0115216	2594.2	0.0120957	2594.2	0.0115	2594.2	0.00994078	2594.2	0.00855935	2594.2	0.0104321	2594.2	0.00979855
2592.27	0.00448648	2592.27	0.00474152	2592.27	0.00497746	2592.27	0.00461972	2592.27	0.0045132	2592.27	0.00520925	2592.27	0.0062841	2592.27	0.006394	2592.27	0.00387816	2592.27	0.00336512	2592.27	0.00734339	2592.27	0.00757795	2592.27	0.00748024	2592.27	0.00765799	2592.27	0.00757795	2592.27	0.0120725	2592.27	0.011547	2592.27	0.0116269	2592.27	0.0116399	2592.27	0.0122628	2592.27	0.0115	2592.27	0.0100782	2592.27	0.00864468	2592.27	0.0104795	2592.27	0.00982251
2590.34	0.00448555	2590.34	0.0047321	2590.34	0.00503002	2590.34	0.00464155	2590.34	0.00461731	2590.34	0.00520698	2590.34	0.0062993	2590.34	0.00638925	2590.34	0.00382094	2590.34	0.00335073	2590.34	0.00746083	2590.34	0.00754866	2590.34	0.00756521	2590.34	0.0076833	2590.34	0.00754866	2590.34	0.0121701	2590.34	0.0115957	2590.34	0.0116789	2590.34	0.0117472	2590.34	0.012366	2590.34	0.0116	2590.34	0.0103538	2590.34	0.00873062	2590.34	0.0105062	2590.34	0.00984868
2588.42	0.00451687	2588.42	0.00477653	2588.42	0.00507611	2588.42	0.00469111	2588.42	0.00470426	2588.42	0.00526453	2588.42	0.00632137	2588.42	0.00645358	2588.42	0.00384509	2588.42	0.00337952	2588.42	0.00760023	2588.42	0.00764179	2588.42	0.00769257	2588.42	0.00776368	2588.42	0.00764179	2588.42	0.0122649	2588.42	0.0116851	2588.42	0.0117788	2588.42	0.0118791	2588.42	0.0124715	2588.42	0.0117	2588.42	0.0105324	2588.42	0.00883994	2588.42	0.0104268	2588.42	0.00988377
2586.49	0.0046627	2586.49	0.0048774	2586.49	0.00510381	2586.49	0.00476228	2586.49	0.00477117	2586.49	0.00541491	2586.49	0.00638116	2586.49	0.00656349	2586.49	0.00393693	2586.49	0.00346241	2586.49	0.00773175	2586.49	0.00781408	2586.49	0.00781537	2586.49	0.00790741	2586.49	0.00781408	2586.49	0.0124062	2586.49	0.0118473	2586.49	0.0119306	2586.49	0.0120617	2586.49	0.0125973	2586.49	0.0115	2586.49	0.0104237	2586.49	0.00876975	2586.49	0.0101417	2586.49	0.00979715
2584.56	0.00478994	2584.56	0.00495944	2584.56	0.00510174	2584.56	0.00484712	2584.56	0.00481594	2584.56	0.00559822	2584.56	0.00647252	2584.56	0.00667652	2584.56	0.00402758	2584.56	0.00354246	2584.56	0.00785874	2584.56	0.0080125	2584.56	0.00791558	2584.56	0.00806588	2584.56	0.0080125	2584.56	0.0125771	2584.56	0.0120133	2584.56	0.0121045	2584.56	0.0122587	2584.56	0.0127228	2584.56	0.0113	2584.56	0.0101646	2584.56	0.00860209	2584.56	0.00994802	2584.56	0.00975257
2582.63	0.00477784	2582.63	0.00496352	2582.63	0.0050745	2582.63	0.00490926	2582.63	0.00486984	2582.63	0.00571814	2582.63	0.00658687	2582.63	0.00679988	2582.63	0.00408111	2582.63	0.00359303	2582.63	0.00803149	2582.63	0.00821069	2582.63	0.00803947	2582.63	0.0082301	2582.63	0.00821069	2582.63	0.0128071	2582.63	0.0122133	2582.63	0.0123066	2582.63	0.0124566	2582.63	0.0128705	2582.63	0.0115	2582.63	0.0101059	2582.63	0.00858457	2582.63	0.0101407	2582.63	0.00992529
2580.7	0.00473612	2580.7	0.00491882	2580.7	0.00508136	2580.7	0.00488998	2580.7	0.00490589	2580.7	0.00579439	2580.7	0.00669544	2580.7	0.00691649	2580.7	0.00409182	2580.7	0.00363093	2580.7	0.00825551	2580.7	0.00844626	2580.7	0.00821824	2580.7	0.00846949	2580.7	0.00844626	2580.7	0.0130775	2580.7	0.0124933	2580.7	0.0125553	2580.7	0.0126592	2580.7	0.0131215	2580.7	0.012	2580.7	0.0103979	2580.7	0.00871349	2580.7	0.0106098	2580.7	0.010178
2578.77	0.00477809	2578.77	0.00489516	2578.77	0.00512815	2578.77	0.00486842	2578.77	0.00492815	2578.77	0.00584101	2578.77	0.00677798	2578.77	0.00700708	2578.77	0.00410068	2578.77	0.00366781	2578.77	0.00838753	2578.77	0.00858124	2578.77	0.00836361	2578.77	0.00864199	2578.77	0.00858124	2578.77	0.0132819	2578.77	0.0126752	2578.77	0.0127486	2578.77	0.0128013	2578.77	0.0133454	2578.77	0.0124	2578.77	0.0107802	2578.77	0.00880215	2578.77	0.011041	2578.77	0.0102862
2576.84	0.0048718	2576.84	0.00492921	2576.84	0.00522043	2576.84	0.00490748	2576.84	0.00497923	2576.84	0.00583951	2576.84	0.00679783	2576.84	0.00703913	2576.84	0.00407755	2576.84	0.00370674	2576.84	0.00835254	2576.84	0.00852116	2576.84	0.00835961	2576.84	0.00861544	2576.84	0.00852116	2576.84	0.0133534	2576.84	0.0126794	2576.84	0.0128128	2576.84	0.0128302	2576.84	0.0134025	2576.84	0.0124	2576.84	0.0108973	2576.84	0.00878864	2576.84	0.0112222	2576.84	0.0102712
2574.91	0.00491383	2574.91	0.00501765	2574.91	0.00528046	2574.91	0.00493359	2574.91	0.00502555	2574.91	0.00578449	2574.91	0.00682981	2574.91	0.007025	2574.91	0.00408755	2574.91	0.00371647	2574.91	0.00830395	2574.91	0.008414	2574.91	0.00831522	2574.91	0.00850405	2574.91	0.008414	2574.91	0.0133885	2574.91	0.0126689	2574.91	0.0128011	2574.91	0.0128358	2574.91	0.0133916	2574.91	0.0124	2574.91	0.010787	2574.91	0.00888911	2574.91	0.0112299	2574.91	0.0103956
2572.99	0.00490968	2572.99	0.00511437	2572.99	0.00529767	2572.99	0.00494241	2572.99	0.00504098	2572.99	0.00571756	2572.99	0.0068852	2572.99	0.00702424	2572.99	0.00414097	2572.99	0.00372044	2572.99	0.00836245	2572.99	0.00842487	2572.99	0.00835207	2572.99	0.00848111	2572.99	0.00842487	2572.99	0.0134757	2572.99	0.0127628	2572.99	0.0128465	2572.99	0.012877	2572.99	0.0134082	2572.99	0.0125	2572.99	0.0107288	2572.99	0.00906756	2572.99	0.0111285	2572.99	0.0106446
2571.06	0.00491822	2571.06	0.00516246	2571.06	0.00530673	2571.06	0.00502584	2571.06	0.00506176	2571.06	0.00574217	2571.06	0.00691471	2571.06	0.00705452	2571.06	0.00418783	2571.06	0.00376395	2571.06	0.00844271	2571.06	0.00853581	2571.06	0.00845593	2571.06	0.00850463	2571.06	0.00853581	2571.06	0.0136254	2571.06	0.0129165	2571.06	0.012966	2571.06	0.0129463	2571.06	0.0135113	2571.06	0.0125	2571.06	0.0107775	2571.06	0.00914718	2571.06	0.0109676	2571.06	0.0107405
2569.13	0.00496823	2569.13	0.00520281	2569.13	0.00537195	2569.13	0.00515177	2569.13	0.0051008	2569.13	0.00585422	2569.13	0.00691969	2569.13	0.00708556	2569.13	0.00424198	2569.13	0.0038023	2569.13	0.00850441	2569.13	0.00865823	2569.13	0.00856764	2569.13	0.00855692	2569.13	0.00865823	2569.13	0.0138038	2569.13	0.0130666	2569.13	0.0131026	2569.13	0.013085	2569.13	0.0136923	2569.13	0.0123	2569.13	0.0108091	2569.13	0.00917264	2569.13	0.0108125	2569.13	0.0106371
2567.2	0.00501098	2567.2	0.00528128	2567.2	0.00547563	2567.2	0.00520843	2567.2	0.00517159	2567.2	0.00597472	2567.2	0.00694621	2567.2	0.00714009	2567.2	0.00431581	2567.2	0.00382713	2567.2	0.00856477	2567.2	0.00874449	2567.2	0.00864802	2567.2	0.00866758	2567.2	0.00874449	2567.2	0.0139348	2567.2	0.0131962	2567.2	0.0132261	2567.2	0.0132499	2567.2	0.0138614	2567.2	0.012	2567.2	0.0107933	2567.2	0.00926103	2567.2	0.0107782	2567.2	0.0104687
2565.27	0.00507073	2565.27	0.00537613	2565.27	0.00553499	2565.27	0.00517666	2565.27	0.00523694	2565.27	0.00608544	2565.27	0.00705054	2565.27	0.00727312	2565.27	0.00439986	2565.27	0.003887	2565.27	0.00861252	2565.27	0.00878437	2565.27	0.00875241	2565.27	0.00882287	2565.27	0.00878437	2565.27	0.0140648	2565.27	0.0133195	2565.27	0.0134054	2565.27	0.0134173	2565.27	0.014018	2565.27	0.0119	2565.27	0.0108386	2565.27	0.00938286	2565.27	0.0108585	2565.27	0.0103947
2563.34	0.00514902	2563.34	0.00543303	2563.34	0.00556508	2563.34	0.00516958	2563.34	0.00528112	2563.34	0.00619791	2563.34	0.007205	2563.34	0.00744726	2563.34	0.00450498	2563.34	0.00399172	2563.34	0.00869388	2563.34	0.00886393	2563.34	0.00889302	2563.34	0.00898199	2563.34	0.00886393	2563.34	0.0142748	2563.34	0.0135031	2563.34	0.0136162	2563.34	0.0135741	2563.34	0.0141838	2563.34	0.012	2563.34	0.0110803	2563.34	0.00939532	2563.34	0.0110151	2563.34	0.0105901
2561.41	0.00526949	2561.41	0.00548385	2561.41	0.00565766	2561.41	0.00525381	2561.41	0.0053316	2561.41	0.00627285	2561.41	0.00732033	2561.41	0.00756877	2561.41	0.00460649	2561.41	0.00407396	2561.41	0.00883666	2561.41	0.00901281	2561.41	0.00897816	2561.41	0.00914313	2561.41	0.00901281	2561.41	0.0144779	2561.41	0.0136682	2561.41	0.0137442	2561.41	0.0137374	2561.41	0.0143436	2561.41	0.0122	2561.41	0.0113027	2561.41	0.00944207	2561.41	0.0112102	2561.41	0.0108852
2559.48	0.00538209	2559.48	0.00556376	2559.48	0.00581194	2559.48	0.00535171	2559.48	0.00540454	2559.48	0.00631875	2559.48	0.00734945	2559.48	0.00764546	2559.48	0.00465148	2559.48	0.00411296	2559.48	0.00899355	2559.48	0.00921635	2559.48	0.00904963	2559.48	0.00927711	2559.48	0.00921635	2559.48	0.0146096	2559.48	0.0137586	2559.48	0.0138173	2559.48	0.0139266	2559.48	0.0144613	2559.48	0.0125	2559.48	0.0112196	2559.48	0.00969314	2559.48	0.0113752	2559.48	0.0110991
2557.55	0.00539072	2557.55	0.00565288	2557.55	0.00589416	2557.55	0.00538367	2557.55	0.00545516	2557.55	0.00644245	2557.55	0.00741501	2557.55	0.00771884	2557.55	0.00464886	2557.55	0.00416812	2557.55	0.00917218	2557.55	0.00944214	2557.55	0.00922645	2557.55	0.00937962	2557.55	0.00944214	2557.55	0.0147522	2557.55	0.0138858	2557.55	0.0139814	2557.55	0.0141803	2557.55	0.0146034	2557.55	0.0128	2557.55	0.0110587	2557.55	0.00991354	2557.55	0.0114541	2557.55	0.0113052
2555.63	0.00531838	2555.63	0.00566012	2555.63	0.00582246	2555.63	0.00537743	2555.63	0.00543336	2555.63	0.00655182	2555.63	0.00754652	2555.63	0.00778454	2555.63	0.00468112	2555.63	0.0042183	2555.63	0.00933886	2555.63	0.00957248	2555.63	0.00944186	2555.63	0.00947077	2555.63	0.00957248	2555.63	0.014921	2555.63	0.0140934	2555.63	0.0141907	2555.63	0.014399	2555.63	0.014763	2555.63	0.013	2555.63	0.0111503	2555.63	0.00999548	2555.63	0.0114384	2555.63	0.0115082
2553.7	0.0052633	2553.7	0.00557441	2553.7	0.00571919	2553.7	0.00539732	2553.7	0.00541772	2553.7	0.00656314	2553.7	0.00764922	2553.7	0.00782074	2553.7	0.00471867	2553.7	0.0042307	2553.7	0.00943419	2553.7	0.0095476	2553.7	0.00955172	2553.7	0.00954353	2553.7	0.0095476	2553.7	0.0150258	2553.7	0.0142073	2553.7	0.0143217	2553.7	0.0145092	2553.7	0.0148582	2553.7	0.0132	2553.7	0.0115172	2553.7	0.0101464	2553.7	0.0115249	2553.7	0.0116149
2551.77	0.00527701	2551.77	0.00555905	2551.77	0.00570639	2551.77	0.00541871	2551.77	0.00549071	2551.77	0.00653047	2551.77	0.00769174	2551.77	0.0078456	2551.77	0.00473956	2551.77	0.00420646	2551.77	0.00940921	2551.77	0.00948139	2551.77	0.00952478	2551.77	0.00958438	2551.77	0.00948139	2551.77	0.0150937	2551.77	0.0142207	2551.77	0.0143563	2551.77	0.0145614	2551.77	0.014904	2551.77	0.0133	2551.77	0.0118455	2551.77	0.0103982	2551.77	0.0117194	2551.77	0.0116822
2549.84	0.00532742	2549.84	0.00568089	2549.84	0.00578391	2549.84	0.00545807	2549.84	0.00558928	2549.84	0.00656066	2549.84	0.00769701	2549.84	0.00785208	2549.84	0.00471677	2549.84	0.00422568	2549.84	0.00930839	2549.84	0.00950811	2549.84	0.00945775	2549.84	0.00963118	2549.84	0.00950811	2549.84	0.015166	2549.84	0.0142507	2549.84	0.0143811	2549.84	0.014589	2549.84	0.0149907	2549.84	0.0134	2549.84	0.0119396	2549.84	0.0105992	2549.84	0.0119296	2549.84	0.0117561
2547.91	0.00537595	2547.91	0.00579482	2547.91	0.00583537	2547.91	0.00552228	2547.91	0.00559658	2547.91	0.00662894	2547.91	0.00772488	2547.91	0.00782315	2547.91	0.0047246	2547.91	0.00428104	2547.91	0.00926938	2547.91	0.00957377	2547.91	0.00949197	2547.91	0.00968789	2547.91	0.00957377	2547.91	0.0152655	2547.91	0.0143306	2547.91	0.0144127	2547.91	0.0146103	2547.91	0.0151316	2547.91	0.0135	2547.91	0.0120391	2547.91	0.010669	2547.91	0.0121865	2547.91	0.011818
2545.98	0.00535617	2545.98	0.00579061	2545.98	0.00581624	2545.98	0.00554269	2545.98	0.00552385	2545.98	0.00667169	2545.98	0.00780278	2545.98	0.0078417	2545.98	0.00479601	2545.98	0.00431089	2545.98	0.00936993	2545.98	0.00964018	2545.98	0.00958624	2545.98	0.00975168	2545.98	0.00964018	2545.98	0.0154067	2545.98	0.0144327	2545.98	0.0144826	2545.98	0.0146855	2545.98	0.015271	2545.98	0.0136	2545.98	0.0123158	2545.98	0.0106957	2545.98	0.0124953	2545.98	0.0120626
2544.05	0.00531756	2544.05	0.00575291	2544.05	0.00576859	2544.05	0.00551642	2544.05	0.00547044	2544.05	0.00670028	2544.05	0.00790852	2544.05	0.00797224	2544.05	0.00485954	2544.05	0.00432732	2544.05	0.00954536	2544.05	0.00973565	2544.05	0.00967566	2544.05	0.00986493	2544.05	0.00973565	2544.05	0.0155602	2544.05	0.0145665	2544.05	0.0145737	2544.05	0.0148248	2544.05	0.0153622	2544.05	0.0137	2544.05	0.0125104	2544.05	0.0107451	2544.05	0.0127102	2544.05	0.0123879
2542.12	0.00530282	2542.12	0.0057409	2542.12	0.00574027	2542.12	0.00552285	2542.12	0.00545526	2542.12	0.00674864	2542.12	0.00797043	2542.12	0.00813179	2542.12	0.00484476	2542.12	0.00435314	2542.12	0.00969344	2542.12	0.00983682	2542.12	0.00976753	2542.12	0.00998869	2542.12	0.00983682	2542.12	0.015597	2542.12	0.0146976	2542.12	0.0146978	2542.12	0.0149762	2542.12	0.0154289	2542.12	0.0137	2542.12	0.0124398	2542.12	0.0107116	2542.12	0.0126473	2542.12	0.0122614
2540.2	0.00534572	2540.2	0.0057477	2540.2	0.00581957	2540.2	0.00556162	2540.2	0.00548761	2540.2	0.00678021	2540.2	0.00798778	2540.2	0.00817855	2540.2	0.00479764	2540.2	0.00437019	2540.2	0.0097619	2540.2	0.00990046	2540.2	0.00981288	2540.2	0.0100354	2540.2	0.00990046	2540.2	0.0156153	2540.2	0.0147701	2540.2	0.0147964	2540.2	0.015043	2540.2	0.0154906	2540.2	0.0136	2540.2	0.0121996	2540.2	0.0106159	2540.2	0.0124487	2540.2	0.0117436
2538.27	0.00544307	2538.27	0.00580216	2538.27	0.0059431	2538.27	0.00561444	2538.27	0.00559	2538.27	0.0067986	2538.27	0.00800795	2538.27	0.00817095	2538.27	0.0048122	2538.27	0.0043862	2538.27	0.00979178	2538.27	0.00993567	2538.27	0.0098212	2538.27	0.0100608	2538.27	0.00993567	2538.27	0.0157188	2538.27	0.0148232	2538.27	0.0148779	2538.27	0.0150554	2538.27	0.015589	2538.27	0.0136	2538.27	0.0121604	2538.27	0.0106979	2538.27	0.0125285	2538.27	0.0116193
2536.34	0.00554394	2536.34	0.0059032	2536.34	0.00601202	2536.34	0.00564666	2536.34	0.00573956	2536.34	0.0068304	2536.34	0.00806648	2536.34	0.00820501	2536.34	0.00489052	2536.34	0.00440289	2536.34	0.00983234	2536.34	0.0100311	2536.34	0.00985752	2536.34	0.0101308	2536.34	0.0100311	2536.34	0.0158596	2536.34	0.0149174	2536.34	0.0150102	2536.34	0.0151434	2536.34	0.0157181	2536.34	0.0139	2536.34	0.0125641	2536.34	0.0111252	2536.34	0.0128588	2536.34	0.0121474
2534.41	0.00566629	2534.41	0.00597428	2534.41	0.00606449	2534.41	0.00570525	2534.41	0.00587858	2534.41	0.00692784	2534.41	0.00815187	2534.41	0.00828281	2534.41	0.00499419	2534.41	0.00440912	2534.41	0.00994823	2534.41	0.0102118	2534.41	0.0100017	2534.41	0.0102446	2534.41	0.0102118	2534.41	0.0160107	2534.41	0.0150995	2534.41	0.015235	2534.41	0.0153456	2534.41	0.0158821	2534.41	0.014	2534.41	0.0130288	2534.41	0.0115517	2534.41	0.0129962	2534.41	0.0127131
2532.48	0.00576499	2532.48	0.00597407	2532.48	0.0061235	2532.48	0.0057779	2532.48	0.00595397	2532.48	0.00709539	2532.48	0.00819348	2532.48	0.00836383	2532.48	0.00510122	2532.48	0.00442189	2532.48	0.0101352	2532.48	0.0104013	2532.48	0.0102033	2532.48	0.0103672	2532.48	0.0104013	2532.48	0.016194	2532.48	0.0153559	2532.48	0.0154868	2532.48	0.0155844	2532.48	0.0160123	2532.48	0.014	2532.48	0.0130818	2532.48	0.011609	2532.48	0.0128043	2532.48	0.0129002
2530.55	0.00581494	2530.55	0.00595287	2530.55	0.00621186	2530.55	0.0058342	2530.55	0.00593708	2530.55	0.00720869	2530.55	0.00818836	2530.55	0.00845446	2530.55	0.00519162	2530.55	0.00446403	2530.55	0.0102679	2530.55	0.0104512	2530.55	0.0103113	2530.55	0.010426	2530.55	0.0104512	2530.55	0.0163574	2530.55	0.0155316	2530.55	0.0156315	2530.55	0.0157476	2530.55	0.0161106	2530.55	0.0142	2530.55	0.012976	2530.55	0.0115311	2530.55	0.0127697	2530.55	0.0129684
2528.62	0.00582172	2528.62	0.00598956	2528.62	0.00631783	2528.62	0.00585933	2528.62	0.00587634	2528.62	0.00720605	2528.62	0.00821447	2528.62	0.00854886	2528.62	0.00524469	2528.62	0.00452238	2528.62	0.0102889	2528.62	0.0103825	2528.62	0.0102813	2528.62	0.0104167	2528.62	0.0103825	2528.62	0.0164324	2528.62	0.0155502	2528.62	0.015649	2528.62	0.0157672	2528.62	0.016187	2528.62	0.0145	2528.62	0.013013	2528.62	0.0116007	2528.62	0.0130281	2528.62	0.0130899
2526.69	0.00581403	2526.69	0.0060232	2526.69	0.00635893	2526.69	0.00587856	2526.69	0.00588524	2526.69	0.00721648	2526.69	0.00829375	2526.69	0.00860508	2526.69	0.00524588	2526.69	0.00453316	2526.69	0.0102661	2526.69	0.0103833	2526.69	0.0102416	2526.69	0.0104351	2526.69	0.0103833	2526.69	0.0164634	2526.69	0.015566	2526.69	0.0156293	2526.69	0.0157476	2526.69	0.0162481	2526.69	0.0146	2526.69	0.012965	2526.69	0.0116828	2526.69	0.0130432	2526.69	0.0130527
2524.77	0.00581145	2524.77	0.00604111	2524.77	0.00635959	2524.77	0.00593373	2524.77	0.0059679	2524.77	0.0072978	2524.77	0.00836825	2524.77	0.00864679	2524.77	0.00522736	2524.77	0.00453534	2524.77	0.0102852	2524.77	0.0105005	2524.77	0.0102851	2524.77	0.010524	2524.77	0.0105005	2524.77	0.0165626	2524.77	0.01568	2524.77	0.0156773	2524.77	0.0157986	2524.77	0.0163552	2524.77	0.0145	2524.77	0.0127807	2524.77	0.0116674	2524.77	0.0128123	2524.77	0.0128204
2522.84	0.00585406	2522.84	0.00612233	2522.84	0.00641541	2522.84	0.0060345	2522.84	0.00608947	2522.84	0.00738747	2522.84	0.00844168	2522.84	0.00869713	2522.84	0.00527429	2522.84	0.00458174	2522.84	0.0103585	2522.84	0.0106225	2522.84	0.0104055	2522.84	0.010642	2522.84	0.0106225	2522.84	0.0167569	2522.84	0.015815	2522.84	0.0158371	2522.84	0.0159232	2522.84	0.0164844	2522.84	0.0146	2522.84	0.0128288	2522.84	0.0116282	2522.84	0.0128753	2522.84	0.0127265
2520.91	0.00596343	2520.91	0.00626688	2520.91	0.0064829	2520.91	0.00610752	2520.91	0.00618087	2520.91	0.00745909	2520.91	0.00851433	2520.91	0.00874841	2520.91	0.00534974	2520.91	0.00469348	2520.91	0.0104256	2520.91	0.010697	2520.91	0.0105328	2520.91	0.0107245	2520.91	0.010697	2520.91	0.0169673	2520.91	0.0159314	2520.91	0.0160509	2520.91	0.0160824	2520.91	0.0166446	2520.91	0.015	2520.91	0.0131737	2520.91	0.0116499	2520.91	0.0132238	2520.91	0.0129339
2518.98	0.00603736	2518.98	0.00631747	2518.98	0.00647767	2518.98	0.006083	2518.98	0.00619484	2518.98	0.00750994	2518.98	0.00859804	2518.98	0.00879961	2518.98	0.00539876	2518.98	0.00478778	2518.98	0.0105109	2518.98	0.0107344	2518.98	0.0106615	2518.98	0.0107793	2518.98	0.0107344	2518.98	0.0170805	2518.98	0.0160443	2518.98	0.0162167	2518.98	0.0162653	2518.98	0.0168098	2518.98	0.0152	2518.98	0.0135776	2518.98	0.0116293	2518.98	0.0134741	2518.98	0.0131616
2517.05	0.00600704	2517.05	0.00624736	2517.05	0.00639215	2517.05	0.00599414	2517.05	0.00613821	2517.05	0.00755257	2517.05	0.00866684	2517.05	0.00884931	2517.05	0.00543429	2517.05	0.00480424	2517.05	0.0106004	2517.05	0.0108082	2517.05	0.0107735	2517.05	0.010888	2517.05	0.0108082	2517.05	0.0171807	2517.05	0.0161765	2517.05	0.0162926	2517.05	0.016435	2517.05	0.0169486	2517.05	0.0151	2517.05	0.0138263	2517.05	0.0115926	2517.05	0.0135212	2517.05	0.013094
2515.12	0.00598929	2515.12	0.0061971	2515.12	0.00634777	2515.12	0.00596714	2515.12	0.00612658	2515.12	0.00754918	2515.12	0.00868504	2515.12	0.00891692	2515.12	0.00547705	2515.12	0.00477095	2515.12	0.0106627	2515.12	0.0108756	2515.12	0.010846	2515.12	0.0110382	2515.12	0.0108756	2515.12	0.0173209	2515.12	0.0163127	2515.12	0.0163087	2515.12	0.0165478	2515.12	0.0170462	2515.12	0.0151	2515.12	0.0138124	2515.12	0.0115765	2515.12	0.0134829	2515.12	0.0128628
2513.19	0.00606255	2513.19	0.00625682	2513.19	0.00644094	2513.19	0.00609225	2513.19	0.00621582	2513.19	0.0074886	2513.19	0.00869457	2513.19	0.00900516	2513.19	0.00554445	2513.19	0.00476669	2513.19	0.0106914	2513.19	0.010948	2513.19	0.0108936	2513.19	0.011109	2513.19	0.010948	2513.19	0.0174485	2513.19	0.0164218	2513.19	0.0163423	2513.19	0.0166053	2513.19	0.0171271	2513.19	0.0151	2513.19	0.0136752	2513.19	0.0115316	2513.19	0.0134098	2513.19	0.0127078
2511.26	0.00613869	2511.26	0.00633943	2511.26	0.00661209	2511.26	0.00625755	2511.26	0.00634849	2511.26	0.00746072	2511.26	0.0087504	2511.26	0.00910647	2511.26	0.00555775	2511.26	0.00484262	2511.26	0.0107329	2511.26	0.0110705	2511.26	0.0109563	2511.26	0.0110992	2511.26	0.0110705	2511.26	0.0175329	2511.26	0.0164972	2511.26	0.0164625	2511.26	0.0166637	2511.26	0.017242	2511.26	0.015	2511.26	0.0134009	2511.26	0.0114871	2511.26	0.0133025	2511.26	0.0126645
2509.34	0.00616383	2509.34	0.00639246	2509.34	0.00671734	2509.34	0.00635005	2509.34	0.00643234	2509.34	0.00758333	2509.34	0.00884101	2509.34	0.00919288	2509.34	0.00553013	2509.34	0.00495026	2509.34	0.0108226	2509.34	0.011189	2509.34	0.0110493	2509.34	0.0111279	2509.34	0.011189	2509.34	0.0176402	2509.34	0.0165867	2509.34	0.0166437	2509.34	0.0167701	2509.34	0.0174108	2509.34	0.0148	2509.34	0.0130881	2509.34	0.011652	2509.34	0.0133458	2509.34	0.0128299
2507.41	0.0061997	2507.41	0.00645965	2507.41	0.00673684	2507.41	0.00639632	2507.41	0.00641919	2507.41	0.0077289	2507.41	0.00892776	2507.41	0.00923085	2507.41	0.00557774	2507.41	0.00500812	2507.41	0.0109529	2507.41	0.0113003	2507.41	0.0111578	2507.41	0.0112003	2507.41	0.0113003	2507.41	0.0177858	2507.41	0.0167094	2507.41	0.0167872	2507.41	0.0169029	2507.41	0.0175737	2507.41	0.0149	2507.41	0.013125	2507.41	0.0120747	2507.41	0.0135883	2507.41	0.0131233
2505.48	0.00628674	2505.48	0.00656079	2505.48	0.00674391	2505.48	0.00642951	2505.48	0.0064411	2505.48	0.00776842	2505.48	0.00897605	2505.48	0.00923314	2505.48	0.00562799	2505.48	0.00497328	2505.48	0.011003	2505.48	0.0113648	2505.48	0.0112292	2505.48	0.0112774	2505.48	0.0113648	2505.48	0.0178478	2505.48	0.0168058	2505.48	0.0168463	2505.48	0.0170107	2505.48	0.0176209	2505.48	0.0152	2505.48	0.0133424	2505.48	0.0123697	2505.48	0.0137461	2505.48	0.0132757
2503.55	0.00637268	2503.55	0.00662682	2503.55	0.00680697	2503.55	0.00644978	2503.55	0.00652835	2503.55	0.00778273	2503.55	0.00899653	2503.55	0.00924386	2503.55	0.00561613	2503.55	0.00491027	2503.55	0.0109794	2503.55	0.0113832	2503.55	0.0112831	2503.55	0.0113425	2503.55	0.0113832	2503.55	0.0178801	2503.55	0.0168948	2503.55	0.0169074	2503.55	0.0170819	2503.55	0.0176105	2503.55	0.0154	2503.55	0.0134532	2503.55	0.0124294	2503.55	0.0138153	2503.55	0.0134688
2501.62	0.00640906	2501.62	0.0066776	2501.62	0.00690658	2501.62	0.00649593	2501.62	0.00659325	2501.62	0.00785201	2501.62	0.00906737	2501.62	0.00935962	2501.62	0.00563119	2501.62	0.00496943	2501.62	0.0110282	2501.62	0.0114216	2501.62	0.0113837	2501.62	0.0114342	2501.62	0.0114216	2501.62	0.0180524	2501.62	0.0170411	2501.62	0.0170942	2501.62	0.0172031	2501.62	0.0176733	2501.62	0.0156	2501.62	0.0135966	2501.62	0.0125418	2501.62	0.0140129	2501.62	0.0138604
2499.69	0.00643958	2499.69	0.00674528	2499.69	0.00699481	2499.69	0.0065756	2499.69	0.00664464	2499.69	0.00795999	2499.69	0.00922325	2499.69	0.00954143	2499.69	0.00572857	2499.69	0.00508484	2499.69	0.0112046	2499.69	0.0115293	2499.69	0.0115055	2499.69	0.0115476	2499.69	0.0115293	2499.69	0.0183058	2499.69	0.017206	2499.69	0.0173282	2499.69	0.0174018	2499.69	0.0178815	2499.69	0.0156	2499.69	0.0138059	2499.69	0.0125881	2499.69	0.0142408	2499.69	0.0140543
2497.76	0.00648047	2497.76	0.00683792	2497.76	0.00701594	2497.76	0.00664245	2497.76	0.00670466	2497.76	0.00802461	2497.76	0.00937139	2497.76	0.00964527	2497.76	0.00582865	2497.76	0.00514681	2497.76	0.0113683	2497.76	0.0116664	2497.76	0.0115423	2497.76	0.0116711	2497.76	0.0116664	2497.76	0.018465	2497.76	0.0173336	2497.76	0.0175031	2497.76	0.0175654	2497.76	0.0181027	2497.76	0.0153	2497.76	0.0139862	2497.76	0.0124096	2497.76	0.0143794	2497.76	0.0139657
2495.83	0.0065119	2495.83	0.00688621	2495.83	0.00698966	2495.83	0.00666016	2495.83	0.00676708	2495.83	0.00804925	2495.83	0.00946894	2495.83	0.00967954	2495.83	0.00586875	2495.83	0.00519078	2495.83	0.0114693	2495.83	0.0117687	2495.83	0.0115448	2495.83	0.0118171	2495.83	0.0117687	2495.83	0.0185213	2495.83	0.0174459	2495.83	0.0175923	2495.83	0.0176365	2495.83	0.0182086	2495.83	0.0152	2495.83	0.0141036	2495.83	0.0123561	2495.83	0.0144137	2495.83	0.0139369
2493.91	0.00654908	2493.91	0.00690097	2493.91	0.00697218	2493.91	0.00665046	2493.91	0.0068129	2493.91	0.00814761	2493.91	0.00956491	2493.91	0.009736	2493.91	0.00591096	2493.91	0.00526565	2493.91	0.0115871	2493.91	0.0118393	2493.91	0.0116212	2493.91	0.0119417	2493.91	0.0118393	2493.91	0.0186228	2493.91	0.0175779	2493.91	0.0176808	2493.91	0.0176961	2493.91	0.0182709	2493.91	0.0155	2493.91	0.0142184	2493.91	0.0125981	2493.91	0.0143916	2493.91	0.0139495
2491.98	0.00662385	2491.98	0.00690292	2491.98	0.00704108	2491.98	0.00667313	2491.98	0.00681714	2491.98	0.00826808	2491.98	0.00961664	2491.98	0.00980657	2491.98	0.00597568	2491.98	0.00530763	2491.98	0.011664	2491.98	0.0118873	2491.98	0.0117287	2491.98	0.0119878	2491.98	0.0118873	2491.98	0.0187824	2491.98	0.0176939	2491.98	0.0178008	2491.98	0.0177825	2491.98	0.018359	2491.98	0.0158	2491.98	0.0144166	2491.98	0.0127809	2491.98	0.0144632	2491.98	0.0139038
2490.05	0.00673246	2490.05	0.00690308	2490.05	0.00715933	2490.05	0.00675657	2490.05	0.00682407	2490.05	0.0083342	2490.05	0.00960504	2490.05	0.00985583	2490.05	0.00601188	2490.05	0.00530526	2490.05	0.0116554	2490.05	0.0119317	2490.05	0.011789	2490.05	0.0119936	2490.05	0.0119317	2490.05	0.0188999	2490.05	0.0177862	2490.05	0.0179057	2490.05	0.0178981	2490.05	0.0184494	2490.05	0.016	2490.05	0.0146943	2490.05	0.012801	2490.05	0.0146746	2490.05	0.0140173
2488.12	0.00683726	2488.12	0.00690713	2488.12	0.00726582	2488.12	0.00686548	2488.12	0.00687001	2488.12	0.00835607	2488.12	0.00958363	2488.12	0.00994246	2488.12	0.00606363	2488.12	0.00531529	2488.12	0.0116715	2488.12	0.0119933	2488.12	0.0118501	2488.12	0.0120315	2488.12	0.0119933	2488.12	0.0189914	2488.12	0.0179038	2488.12	0.017989	2488.12	0.0180533	2488.12	0.0185458	2488.12	0.0163	2488.12	0.0149534	2488.12	0.0129055	2488.12	0.0148745	2488.12	0.0143048
2486.19	0.00690581	2486.19	0.0069868	2486.19	0.00732317	2486.19	0.0069778	2486.19	0.00693184	2486.19	0.00836408	2486.19	0.00960558	2486.19	0.0100263	2486.19	0.00612635	2486.19	0.00536536	2486.19	0.0117698	2486.19	0.0120851	2486.19	0.0119614	2486.19	0.0121204	2486.19	0.0120851	2486.19	0.0190957	2486.19	0.018046	2486.19	0.0180659	2486.19	0.0182443	2486.19	0.01869	2486.19	0.0163	2486.19	0.015028	2486.19	0.0129998	2486.19	0.0148658	2486.19	0.0144696
2484.26	0.00692029	2484.26	0.00711772	2484.26	0.00735524	2484.26	0.00707573	2484.26	0.00696773	2484.26	0.00836739	2484.26	0.00970116	2484.26	0.0100703	2484.26	0.0061983	2484.26	0.00542919	2484.26	0.0118637	2484.26	0.0121883	2484.26	0.0120687	2484.26	0.0122322	2484.26	0.0121883	2484.26	0.0192565	2484.26	0.0181647	2484.26	0.0181971	2484.26	0.0184032	2484.26	0.018858	2484.26	0.0161	2484.26	0.0150065	2484.26	0.01295	2484.26	0.0148248	2484.26	0.014491
2482.33	0.00694611	2482.33	0.00719669	2482.33	0.00739345	2482.33	0.00710371	2482.33	0.0069678	2482.33	0.0084155	2482.33	0.00979704	2482.33	0.0101101	2482.33	0.00629495	2482.33	0.00549689	2482.33	0.0119953	2482.33	0.0123146	2482.33	0.0121631	2482.33	0.0123705	2482.33	0.0123146	2482.33	0.0194768	2482.33	0.0182295	2482.33	0.0183865	2482.33	0.0185122	2482.33	0.0190425	2482.33	0.0164	2482.33	0.0152371	2482.33	0.0130729	2482.33	0.0150747	2482.33	0.0146656
2480.4	0.00701269	2480.4	0.00723748	2480.4	0.00745347	2480.4	0.00712228	2480.4	0.00701104	2480.4	0.00851425	2480.4	0.00985016	2480.4	0.0101476	2480.4	0.00633833	2480.4	0.00552649	2480.4	0.0121337	2480.4	0.0124084	2480.4	0.0122869	2480.4	0.0124443	2480.4	0.0124084	2480.4	0.0196349	2480.4	0.0183144	2480.4	0.0185353	2480.4	0.0185736	2480.4	0.0191609	2480.4	0.0168	2480.4	0.0155764	2480.4	0.013483	2480.4	0.0153982	2480.4	0.0148724
2478.48	0.00708837	2478.48	0.0073139	2478.48	0.00749682	2478.48	0.00717203	2478.48	0.00709131	2478.48	0.00865755	2478.48	0.00993425	2478.48	0.0102106	2478.48	0.00633311	2478.48	0.0055372	2478.48	0.0122333	2478.48	0.0124377	2478.48	0.0123978	2478.48	0.0124856	2478.48	0.0124377	2478.48	0.0197753	2478.48	0.0184472	2478.48	0.0186371	2478.48	0.0186734	2478.48	0.0192586	2478.48	0.0169	2478.48	0.015609	2478.48	0.0137506	2478.48	0.0154013	2478.48	0.0148752
2476.55	0.00709544	2476.55	0.00739655	2476.55	0.0075262	2476.55	0.00719719	2476.55	0.00713802	2476.55	0.00880172	2476.55	0.0100752	2476.55	0.010325	2476.55	0.00637003	2476.55	0.00561468	2476.55	0.0123309	2476.55	0.0124841	2476.55	0.0124604	2476.55	0.0126017	2476.55	0.0124841	2476.55	0.0199293	2476.55	0.0186393	2476.55	0.018775	2476.55	0.0188579	2476.55	0.0194043	2476.55	0.0167	2476.55	0.0153657	2476.55	0.0136425	2476.55	0.0151148	2476.55	0.0147132
2474.62	0.0070977	2474.62	0.00744934	2474.62	0.00757924	2474.62	0.00719549	2474.62	0.00714497	2474.62	0.00885974	2474.62	0.0101652	2474.62	0.0104452	2474.62	0.00644401	2474.62	0.00570077	2474.62	0.0124029	2474.62	0.0126095	2474.62	0.0124843	2474.62	0.0127413	2474.62	0.0126095	2474.62	0.0200185	2474.62	0.0187631	2474.62	0.0188988	2474.62	0.0190265	2474.62	0.0195476	2474.62	0.0164	2474.62	0.0150779	2474.62	0.0134385	2474.62	0.0149482	2474.62	0.0146202
2472.69	0.0071993	2472.69	0.00751013	2472.69	0.00769562	2472.69	0.00724546	2472.69	0.00723239	2472.69	0.00887717	2472.69	0.01022	2472.69	0.0105556	2472.69	0.00648372	2472.69	0.00576744	2472.69	0.0124211	2472.69	0.0127661	2472.69	0.0125595	2472.69	0.0128051	2472.69	0.0127661	2472.69	0.0200677	2472.69	0.0188169	2472.69	0.0190004	2472.69	0.0191226	2472.69	0.0196598	2472.69	0.0163	2472.69	0.0149102	2472.69	0.0133603	2472.69	0.0150827	2472.69	0.0147214
2470.76	0.00729611	2470.76	0.00755251	2470.76	0.00779195	2470.76	0.00736116	2470.76	0.00738108	2470.76	0.00891835	2470.76	0.0102722	2470.76	0.0106664	2470.76	0.00649915	2470.76	0.00583345	2470.76	0.0124588	2470.76	0.0128776	2470.76	0.01269	2470.76	0.0128508	2470.76	0.0128776	2470.76	0.0201577	2470.76	0.0189091	2470.76	0.0191124	2470.76	0.0192286	2470.76	0.0197807	2470.76	0.0164	2470.76	0.0149503	2470.76	0.0134803	2470.76	0.0152099	2470.76	0.014974
2468.83	0.00733267	2468.83	0.00759277	2468.83	0.00784782	2468.83	0.00746651	2468.83	0.00749296	2468.83	0.00899161	2468.83	0.0103118	2468.83	0.0107599	2468.83	0.00651709	2468.83	0.00588222	2468.83	0.0125576	2468.83	0.0129616	2468.83	0.0128166	2468.83	0.0128962	2468.83	0.0129616	2468.83	0.020313	2468.83	0.0190549	2468.83	0.0191872	2468.83	0.0193655	2468.83	0.0198735	2468.83	0.0167	2468.83	0.0151444	2468.83	0.013897	2468.83	0.0152771	2468.83	0.0153093
2466.9	0.00736297	2466.9	0.00763226	2466.9	0.00788159	2466.9	0.0075339	2466.9	0.0075146	2466.9	0.00906865	2466.9	0.0103884	2466.9	0.0108229	2466.9	0.0066002	2466.9	0.00589763	2466.9	0.0126625	2466.9	0.0130822	2466.9	0.0129302	2466.9	0.0129325	2466.9	0.0130822	2466.9	0.0204454	2466.9	0.0192041	2466.9	0.0192423	2466.9	0.0195069	2466.9	0.0199615	2466.9	0.017	2466.9	0.0153953	2466.9	0.0144463	2466.9	0.0155776	2466.9	0.0155274
2464.97	0.00739105	2464.97	0.00767991	2464.97	0.00789167	2464.97	0.00755833	2464.97	0.00749346	2464.97	0.00913664	2464.97	0.0104816	2464.97	0.0108723	2464.97	0.00674112	2464.97	0.00593897	2464.97	0.0127652	2464.97	0.0132083	2464.97	0.013071	2464.97	0.0129522	2464.97	0.0132083	2464.97	0.0205716	2464.97	0.0193749	2464.97	0.0193686	2464.97	0.0196295	2464.97	0.0200659	2464.97	0.0172	2464.97	0.015601	2464.97	0.0146754	2464.97	0.0158741	2464.97	0.0154319
2463.04	0.00744667	2463.04	0.0077472	2463.04	0.00792651	2463.04	0.00757638	2463.04	0.00752291	2463.04	0.00919167	2463.04	0.0105385	2463.04	0.0109318	2463.04	0.00686466	2463.04	0.00598482	2463.04	0.0128961	2463.04	0.0133179	2463.04	0.0132318	2463.04	0.0130431	2463.04	0.0133179	2463.04	0.0207356	2463.04	0.0195221	2463.04	0.0195709	2463.04	0.0197395	2463.04	0.0202095	2463.04	0.017	2463.04	0.0156907	2463.04	0.0144489	2463.04	0.0157605	2463.04	0.0151287
2461.12	0.00753055	2461.12	0.00782839	2461.12	0.0079942	2461.12	0.00762563	2461.12	0.00762029	2461.12	0.00927393	2461.12	0.0105667	2461.12	0.0109729	2461.12	0.00689931	2461.12	0.00600908	2461.12	0.0130455	2461.12	0.0133901	2461.12	0.0132989	2461.12	0.0132123	2461.12	0.0133901	2461.12	0.0209185	2461.12	0.0196155	2461.12	0.019784	2461.12	0.0198566	2461.12	0.0203795	2461.12	0.0168	2461.12	0.0155449	2461.12	0.0140497	2461.12	0.0154038	2461.12	0.014942
2459.19	0.00754113	2459.19	0.00788221	2459.19	0.00805525	2459.19	0.00764742	2459.19	0.00767687	2459.19	0.00937037	2459.19	0.0106591	2459.19	0.0110096	2459.19	0.00690155	2459.19	0.0060581	2459.19	0.0131191	2459.19	0.0134075	2459.19	0.013322	2459.19	0.0133624	2459.19	0.0134075	2459.19	0.0210351	2459.19	0.019729	2459.19	0.0199507	2459.19	0.0199917	2459.19	0.0205155	2459.19	0.0168	2459.19	0.0153399	2459.19	0.0137695	2459.19	0.0152175	2459.19	0.0149182
2457.26	0.00750774	2457.26	0.00792172	2457.26	0.00811666	2457.26	0.00767812	2457.26	0.00770372	2457.26	0.00945205	2457.26	0.0107838	2457.26	0.0110746	2457.26	0.00694937	2457.26	0.00613997	2457.26	0.0131747	2457.26	0.0134465	2457.26	0.0134008	2457.26	0.0134721	2457.26	0.0134465	2457.26	0.0211332	2457.26	0.019896	2457.26	0.0200851	2457.26	0.0201615	2457.26	0.0206078	2457.26	0.0172	2457.26	0.015486	2457.26	0.0139501	2457.26	0.015376	2457.26	0.0151364
2455.33	0.00755324	2455.33	0.00798097	2455.33	0.00816083	2455.33	0.00780916	2455.33	0.00779842	2455.33	0.00948317	2455.33	0.0108354	2455.33	0.0111515	2455.33	0.00701276	2455.33	0.00621743	2455.33	0.0132305	2455.33	0.0135205	2455.33	0.0134819	2455.33	0.0135604	2455.33	0.0135205	2455.33	0.0212495	2455.33	0.0200442	2455.33	0.0201902	2455.33	0.0202924	2455.33	0.0207054	2455.33	0.0174	2455.33	0.0157873	2455.33	0.0145157	2455.33	0.0156833	2455.33	0.0155116
2453.4	0.00767949	2453.4	0.00802579	2453.4	0.00817528	2453.4	0.00793848	2453.4	0.00787349	2453.4	0.00950536	2453.4	0.0108443	2453.4	0.0112377	2453.4	0.00706673	2453.4	0.00626475	2453.4	0.0132662	2453.4	0.0135581	2453.4	0.0134829	2453.4	0.0136188	2453.4	0.0135581	2453.4	0.0213678	2453.4	0.0201184	2453.4	0.0202511	2453.4	0.0203272	2453.4	0.0207996	2453.4	0.0171	2453.4	0.0158074	2453.4	0.0146614	2453.4	0.0157742	2453.4	0.0155642
2451.47	0.00776967	2451.47	0.00802901	2451.47	0.00816716	2451.47	0.00797027	2451.47	0.0079156	2451.47	0.00957372	2451.47	0.0109179	2451.47	0.0113486	2451.47	0.00713294	2451.47	0.00630964	2451.47	0.0133079	2451.47	0.0135989	2451.47	0.013489	2451.47	0.0136533	2451.47	0.0135989	2451.47	0.0214829	2451.47	0.0202225	2451.47	0.0203338	2451.47	0.0203957	2451.47	0.0209525	2451.47	0.0168	2451.47	0.015788	2451.47	0.0141443	2451.47	0.0156096	2451.47	0.0152189
2449.54	0.00778825	2449.54	0.00803548	2449.54	0.00815473	2449.54	0.00796929	2449.54	0.0079642	2449.54	0.00967992	2449.54	0.0110045	2449.54	0.0114151	2449.54	0.00715829	2449.54	0.00635209	2449.54	0.0133743	2449.54	0.0136718	2449.54	0.0135768	2449.54	0.01371	2449.54	0.0136718	2449.54	0.0216396	2449.54	0.020358	2449.54	0.0204634	2449.54	0.0205423	2449.54	0.0211114	2449.54	0.0167	2449.54	0.0159004	2449.54	0.0136664	2449.54	0.0155067	2449.54	0.0149697
2447.61	0.00777718	2447.61	0.00807127	2447.61	0.00816616	2447.61	0.00800343	2447.61	0.00801671	2447.61	0.00974736	2447.61	0.0110158	2447.61	0.0113203	2447.61	0.0070905	2447.61	0.00629737	2447.61	0.0133876	2447.61	0.0137203	2447.61	0.0136474	2447.61	0.0137031	2447.61	0.0137203	2447.61	0.0217667	2447.61	0.0203933	2447.61	0.0205358	2447.61	0.0206311	2447.61	0.0211453	2447.61	0.0169	2447.61	0.015951	2447.61	0.0136561	2447.61	0.015566	2447.61	0.0150343
2445.69	0.00779831	2445.69	0.00812128	2445.69	0.00824846	2445.69	0.00806107	2445.69	0.0080319	2445.69	0.00971796	2445.69	0.0109837	2445.69	0.0111962	2445.69	0.0070149	2445.69	0.00621442	2445.69	0.0133491	2445.69	0.0137403	2445.69	0.0136642	2445.69	0.0136517	2445.69	0.0137403	2445.69	0.0218195	2445.69	0.0203487	2445.69	0.020507	2445.69	0.0206702	2445.69	0.0211285	2445.69	0.0173	2445.69	0.0159561	2445.69	0.0138655	2445.69	0.0158126	2445.69	0.0152906
2443.76	0.00788166	2443.76	0.00815146	2443.76	0.00834169	2443.76	0.00812075	2443.76	0.00802421	2443.76	0.00972767	2443.76	0.0110208	2443.76	0.0112265	2443.76	0.00703948	2443.76	0.00623103	2443.76	0.0133862	2443.76	0.0138304	2443.76	0.0136996	2443.76	0.0136912	2443.76	0.0138304	2443.76	0.0218909	2443.76	0.0204208	2443.76	0.0205464	2443.76	0.0207474	2443.76	0.0212097	2443.76	0.0175	2443.76	0.0159354	2443.76	0.0140095	2443.76	0.0161497	2443.76	0.0157659
2441.83	0.0079705	2441.83	0.00819664	2441.83	0.00838644	2441.83	0.00818036	2441.83	0.00800031	2441.83	0.00986798	2441.83	0.0111332	2441.83	0.0114129	2441.83	0.00717233	2441.83	0.00633804	2441.83	0.0135273	2441.83	0.0140024	2441.83	0.0138051	2441.83	0.0139081	2441.83	0.0140024	2441.83	0.0220019	2441.83	0.0206749	2441.83	0.0207179	2441.83	0.020905	2441.83	0.0213702	2441.83	0.0176	2441.83	0.015919	2441.83	0.0140679	2441.83	0.0163059	2441.83	0.0163232
2439.9	0.00807044	2439.9	0.00827219	2439.9	0.00842224	2439.9	0.00823992	2439.9	0.00803045	2439.9	0.01005	2439.9	0.0112677	2439.9	0.0115819	2439.9	0.0073237	2439.9	0.00643697	2439.9	0.0137115	2439.9	0.0141102	2439.9	0.0139334	2439.9	0.014133	2439.9	0.0141102	2439.9	0.0221474	2439.9	0.020919	2439.9	0.0209468	2439.9	0.0211029	2439.9	0.02154	2439.9	0.0178	2439.9	0.0162102	2439.9	0.0142227	2439.9	0.0163362	2439.9	0.0166015
2437.97	0.00815935	2437.97	0.00836124	2437.97	0.00850566	2437.97	0.00830089	2437.97	0.00810556	2437.97	0.0101253	2437.97	0.0113449	2437.97	0.0116631	2437.97	0.0073766	2437.97	0.00650017	2437.97	0.0138576	2437.97	0.0141349	2437.97	0.013991	2437.97	0.0142364	2437.97	0.0141349	2437.97	0.0222795	2437.97	0.0210186	2437.97	0.0211193	2437.97	0.0212731	2437.97	0.0216865	2437.97	0.018	2437.97	0.0166376	2437.97	0.0145777	2437.97	0.0164763	2437.97	0.0166152
2436.04	0.00815223	2436.04	0.00844234	2436.04	0.00860762	2436.04	0.00834465	2436.04	0.00818701	2436.04	0.0100932	2436.04	0.0112926	2436.04	0.0116886	2436.04	0.00731434	2436.04	0.00649502	2436.04	0.0139068	2436.04	0.0141131	2436.04	0.013965	2436.04	0.0142426	2436.04	0.0141131	2436.04	0.0223743	2436.04	0.0210361	2436.04	0.0211898	2436.04	0.0213406	2436.04	0.021753	2436.04	0.0179	2436.04	0.0167313	2436.04	0.0147879	2436.04	0.0165942	2436.04	0.0164881
2434.11	0.00808995	2434.11	0.00851191	2434.11	0.00866291	2434.11	0.00835648	2434.11	0.00824011	2434.11	0.0100157	2434.11	0.0111686	2434.11	0.0116782	2434.11	0.00719442	2434.11	0.00643336	2434.11	0.0138731	2434.11	0.0140708	2434.11	0.013894	2434.11	0.0141864	2434.11	0.0140708	2434.11	0.022412	2434.11	0.0210187	2434.11	0.0212109	2434.11	0.0212833	2434.11	0.0217962	2434.11	0.0174	2434.11	0.0165468	2434.11	0.01469	2434.11	0.0165179	2434.11	0.0161965
2432.18	0.00809569	2432.18	0.008593	2432.18	0.00870173	2432.18	0.00837404	2432.18	0.00828178	2432.18	0.0100035	2432.18	0.0111584	2432.18	0.0116847	2432.18	0.00715747	2432.18	0.00637018	2432.18	0.013885	2432.18	0.0141078	2432.18	0.0139092	2432.18	0.0141756	2432.18	0.0141078	2432.18	0.0224986	2432.18	0.0210981	2432.18	0.021351	2432.18	0.0212896	2432.18	0.0219045	2432.18	0.0172	2432.18	0.0164389	2432.18	0.0145303	2432.18	0.0163548	2432.18	0.0159493
2430.26	0.00817903	2430.26	0.00864079	2430.26	0.00875586	2430.26	0.00840447	2430.26	0.00830446	2430.26	0.0101166	2430.26	0.011249	2430.26	0.011685	2430.26	0.00725756	2430.26	0.00638324	2430.26	0.0139759	2430.26	0.0142435	2430.26	0.0140332	2430.26	0.0142701	2430.26	0.0142435	2430.26	0.0226443	2430.26	0.021291	2430.26	0.0215633	2430.26	0.0214587	2430.26	0.022043	2430.26	0.017	2430.26	0.0164174	2430.26	0.014388	2430.26	0.0161487	2430.26	0.0159326
2428.33	0.00825475	2428.33	0.00862917	2428.33	0.00885812	2428.33	0.00841055	2428.33	0.00830709	2428.33	0.0102378	2428.33	0.0113505	2428.33	0.011659	2428.33	0.00736679	2428.33	0.00643372	2428.33	0.0140079	2428.33	0.014364	2428.33	0.0141511	2428.33	0.0143503	2428.33	0.014364	2428.33	0.0227399	2428.33	0.0214316	2428.33	0.0216512	2428.33	0.0216668	2428.33	0.0221337	2428.33	0.0171	2428.33	0.0164187	2428.33	0.014332	2428.33	0.0161362	2428.33	0.0161954
2426.4	0.00827687	2426.4	0.00857541	2426.4	0.00887661	2426.4	0.0083643	2426.4	0.00828819	2426.4	0.0102937	2426.4	0.0114348	2426.4	0.0117052	2426.4	0.00740865	2426.4	0.00649028	2426.4	0.0140087	2426.4	0.0144246	2426.4	0.0142267	2426.4	0.0143678	2426.4	0.0144246	2426.4	0.0227867	2426.4	0.0214963	2426.4	0.0216408	2426.4	0.0218425	2426.4	0.0222382	2426.4	0.0177	2426.4	0.0166025	2426.4	0.0147227	2426.4	0.0165191	2426.4	0.0167265
2424.47	0.00820035	2424.47	0.00847129	2424.47	0.00876688	2424.47	0.008315	2424.47	0.00826418	2424.47	0.0102961	2424.47	0.0114937	2424.47	0.0118037	2424.47	0.00742518	2424.47	0.0065103	2424.47	0.0140675	2424.47	0.0144616	2424.47	0.0143203	2424.47	0.0143997	2424.47	0.0144616	2424.47	0.022876	2424.47	0.0215638	2424.47	0.0216956	2424.47	0.0219655	2424.47	0.0223455	2424.47	0.0182	2424.47	0.0170192	2424.47	0.0153541	2424.47	0.0169186	2424.47	0.0172152
2422.54	0.00817608	2422.54	0.00845373	2422.54	0.00865563	2422.54	0.008362	2422.54	0.00827587	2422.54	0.0102633	2422.54	0.0114749	2422.54	0.0118438	2422.54	0.00742093	2422.54	0.00649481	2422.54	0.0141102	2422.54	0.0144712	2422.54	0.0143831	2422.54	0.0144164	2422.54	0.0144712	2422.54	0.0229905	2422.54	0.0216263	2422.54	0.0218108	2422.54	0.0219621	2422.54	0.0224453	2422.54	0.0184	2422.54	0.0172343	2422.54	0.0155025	2422.54	0.01697	2422.54	0.0172992
2420.61	0.00824174	2420.61	0.00853002	2420.61	0.0086514	2420.61	0.00844552	2420.61	0.00833118	2420.61	0.0102347	2420.61	0.0114038	2420.61	0.0118057	2420.61	0.00740115	2420.61	0.0065007	2420.61	0.0140588	2420.61	0.0144268	2420.61	0.0143619	2420.61	0.0143975	2420.61	0.0144268	2420.61	0.0230981	2420.61	0.0216384	2420.61	0.021885	2420.61	0.0218622	2420.61	0.0225177	2420.61	0.0184	2420.61	0.017004	2420.61	0.015261	2420.61	0.0167696	2420.61	0.0171615
2418.68	0.00824589	2418.68	0.00853882	2418.68	0.00867739	2418.68	0.00844477	2418.68	0.00837878	2418.68	0.0102332	2418.68	0.0113894	2418.68	0.0117943	2418.68	0.00742494	2418.68	0.00656703	2418.68	0.0140366	2418.68	0.0144002	2418.68	0.0143568	2418.68	0.0144304	2418.68	0.0144002	2418.68	0.0231933	2418.68	0.0216482	2418.68	0.0219217	2418.68	0.0218141	2418.68	0.0225481	2418.68	0.0184	2418.68	0.0168593	2418.68	0.0150418	2418.68	0.0165418	2418.68	0.0170671
2416.75	0.00826345	2416.75	0.00851455	2416.75	0.00871217	2416.75	0.0084203	2416.75	0.00845281	2416.75	0.0102742	2416.75	0.0114702	2416.75	0.0118482	2416.75	0.00750533	2416.75	0.00665529	2416.75	0.0141453	2416.75	0.0144555	2416.75	0.0144143	2416.75	0.0145127	2416.75	0.0144555	2416.75	0.0233081	2416.75	0.0217445	2416.75	0.0219938	2416.75	0.021867	2416.75	0.022572	2416.75	0.0184	2416.75	0.0170887	2416.75	0.0149599	2416.75	0.016488	2416.75	0.0169316
2414.83	0.00839572	2414.83	0.00855507	2414.83	0.00878887	2414.83	0.00845572	2414.83	0.00855377	2414.83	0.0103105	2414.83	0.0115537	2414.83	0.0118704	2414.83	0.00755893	2414.83	0.00667308	2414.83	0.0142745	2414.83	0.0145006	2414.83	0.0144631	2414.83	0.0145441	2414.83	0.0145006	2414.83	0.0234063	2414.83	0.0218725	2414.83	0.0220701	2414.83	0.0219676	2414.83	0.0226218	2414.83	0.0184	2414.83	0.0173873	2414.83	0.0150911	2414.83	0.0167343	2414.83	0.0167672
2412.9	0.00847859	2412.9	0.00861635	2412.9	0.0088437	2412.9	0.00845803	2412.9	0.00860615	2412.9	0.010336	2412.9	0.0115967	2412.9	0.0118756	2412.9	0.00752266	2412.9	0.00660273	2412.9	0.0143164	2412.9	0.0145294	2412.9	0.0144487	2412.9	0.0145266	2412.9	0.0145294	2412.9	0.0234926	2412.9	0.0219668	2412.9	0.022144	2412.9	0.0220902	2412.9	0.0227103	2412.9	0.0183	2412.9	0.0174133	2412.9	0.015335	2412.9	0.0170511	2412.9	0.0166653
2410.97	0.0084669	2410.97	0.00863103	2410.97	0.0088566	2410.97	0.008462	2410.97	0.00855462	2410.97	0.0103641	2410.97	0.0116443	2410.97	0.0119184	2410.97	0.00745075	2410.97	0.00654543	2410.97	0.0143458	2410.97	0.0146144	2410.97	0.0144629	2410.97	0.0145495	2410.97	0.0146144	2410.97	0.0235777	2410.97	0.022015	2410.97	0.0222468	2410.97	0.0222305	2410.97	0.0228417	2410.97	0.0182	2410.97	0.0171649	2410.97	0.0154035	2410.97	0.0170777	2410.97	0.016478
2409.04	0.00844481	2409.04	0.0086299	2409.04	0.00886592	2409.04	0.00851311	2409.04	0.0084976	2409.04	0.0103392	2409.04	0.0117018	2409.04	0.0119676	2409.04	0.00745555	2409.04	0.00658429	2409.04	0.0144145	2409.04	0.0147146	2409.04	0.0145273	2409.04	0.0146259	2409.04	0.0147146	2409.04	0.0236604	2409.04	0.0220924	2409.04	0.0223549	2409.04	0.0224248	2409.04	0.0229779	2409.04	0.0182	2409.04	0.0170119	2409.04	0.0154312	2409.04	0.0170733	2409.04	0.016312
2407.11	0.00843161	2407.11	0.00863288	2407.11	0.00886329	2407.11	0.00860223	2407.11	0.00849592	2407.11	0.0103611	2407.11	0.0117714	2407.11	0.0119862	2407.11	0.00757778	2407.11	0.0066866	2407.11	0.0144792	2407.11	0.0148276	2407.11	0.0146283	2407.11	0.0147083	2407.11	0.0148276	2407.11	0.0237712	2407.11	0.0222423	2407.11	0.0224323	2407.11	0.0225804	2407.11	0.0231029	2407.11	0.0185	2407.11	0.0172099	2407.11	0.0156207	2407.11	0.0173296	2407.11	0.0165138
2405.18	0.00842612	2405.18	0.00869192	2405.18	0.00888409	2405.18	0.00864985	2405.18	0.00854597	2405.18	0.0104704	2405.18	0.0118257	2405.18	0.0120172	2405.18	0.00769978	2405.18	0.00674285	2405.18	0.0145233	2405.18	0.0149171	2405.18	0.014707	2405.18	0.0147839	2405.18	0.0149171	2405.18	0.023897	2405.18	0.0223913	2405.18	0.022525	2405.18	0.0226733	2405.18	0.023246	2405.18	0.0189	2405.18	0.0175088	2405.18	0.0157381	2405.18	0.0176603	2405.18	0.016865
2403.25	0.00845884	2403.25	0.00879898	2403.25	0.00897127	2403.25	0.00864	2403.25	0.00864074	2403.25	0.010545	2403.25	0.0118428	2403.25	0.0120993	2403.25	0.00772809	2403.25	0.0067019	2403.25	0.0145668	2403.25	0.0149474	2403.25	0.0147341	2403.25	0.0148212	2403.25	0.0149474	2403.25	0.0239961	2403.25	0.0225213	2403.25	0.0226324	2403.25	0.0227469	2403.25	0.0233956	2403.25	0.0191	2403.25	0.0176037	2403.25	0.0156069	2403.25	0.0178979	2403.25	0.0169319
2401.32	0.00851587	2401.32	0.00887455	2401.32	0.00900306	2401.32	0.00867087	2401.32	0.00873453	2401.32	0.0105458	2401.32	0.0118058	2401.32	0.0121815	2401.32	0.00767797	2401.32	0.00669443	2401.32	0.01459	2401.32	0.0149408	2401.32	0.0147528	2401.32	0.0148317	2401.32	0.0149408	2401.32	0.0240726	2401.32	0.0226312	2401.32	0.0227013	2401.32	0.0228588	2401.32	0.023487	2401.32	0.019	2401.32	0.0174971	2401.32	0.0153761	2401.32	0.0180067	2401.32	0.0167283
2399.4	0.0085668	2399.4	0.00891009	2399.4	0.00894846	2399.4	0.00873976	2399.4	0.00877214	2399.4	0.0105487	2399.4	0.0117766	2399.4	0.0122068	2399.4	0.00761807	2399.4	0.00676144	2399.4	0.0146192	2399.4	0.0149465	2399.4	0.01481	2399.4	0.0148765	2399.4	0.0149465	2399.4	0.0241468	2399.4	0.0227225	2399.4	0.0227724	2399.4	0.0229667	2399.4	0.0235674	2399.4	0.0189	2399.4	0.0172757	2399.4	0.015196	2399.4	0.0179864	2399.4	0.0166715
2397.47	0.0085995	2397.47	0.00890558	2397.47	0.00890011	2397.47	0.00876793	2397.47	0.00876459	2397.47	0.0105541	2397.47	0.011824	2397.47	0.012195	2397.47	0.00758713	2397.47	0.00681956	2397.47	0.0146658	2397.47	0.015001	2397.47	0.0148737	2397.47	0.014956	2397.47	0.015001	2397.47	0.0242194	2397.47	0.0227736	2397.47	0.0228862	2397.47	0.0230548	2397.47	0.0237064	2397.47	0.019	2397.47	0.0171355	2397.47	0.015264	2397.47	0.0179454	2397.47	0.0169454
2395.54	0.00860397	2395.54	0.00885655	2395.54	0.00890812	2395.54	0.00873193	2395.54	0.00875121	2395.54	0.0105393	2395.54	0.0119185	2395.54	0.0121971	2395.54	0.00755489	2395.54	0.00683532	2395.54	0.0147553	2395.54	0.015081	2395.54	0.0149076	2395.54	0.0150208	2395.54	0.015081	2395.54	0.0243089	2395.54	0.0228075	2395.54	0.0229676	2395.54	0.0231301	2395.54	0.0238495	2395.54	0.0191	2395.54	0.0172161	2395.54	0.0156569	2395.54	0.0178926	2395.54	0.0172689
2393.61	0.0085665	2393.61	0.00881805	2393.61	0.00897236	2393.61	0.00869761	2393.61	0.00875859	2393.61	0.0105305	2393.61	0.0120217	2393.61	0.0122332	2393.61	0.00757465	2393.61	0.00686757	2393.61	0.0148245	2393.61	0.0151541	2393.61	0.0149463	2393.61	0.0150662	2393.61	0.0151541	2393.61	0.0244316	2393.61	0.0228767	2393.61	0.0230134	2393.61	0.0232162	2393.61	0.0238992	2393.61	0.0191	2393.61	0.0173779	2393.61	0.0160124	2393.61	0.0177178	2393.61	0.0173774
2391.68	0.00852243	2391.68	0.00883888	2391.68	0.00902557	2391.68	0.00868289	2391.68	0.00874874	2391.68	0.0105413	2391.68	0.0120728	2391.68	0.0122383	2391.68	0.00768337	2391.68	0.0068841	2391.68	0.0148339	2391.68	0.0152193	2391.68	0.015009	2391.68	0.0150811	2391.68	0.0152193	2391.68	0.0245322	2391.68	0.0229798	2391.68	0.0230819	2391.68	0.0232765	2391.68	0.0238814	2391.68	0.0192	2391.68	0.0174129	2391.68	0.0161074	2391.68	0.0175672	2391.68	0.0173584
2389.75	0.00850581	2389.75	0.00887878	2389.75	0.00903865	2389.75	0.0086777	2389.75	0.00873742	2389.75	0.0105653	2389.75	0.0120416	2389.75	0.0121803	2389.75	0.00774343	2389.75	0.00688207	2389.75	0.0148196	2389.75	0.0152499	2389.75	0.0150308	2389.75	0.0150853	2389.75	0.0152499	2389.75	0.0245811	2389.75	0.0230816	2389.75	0.0231966	2389.75	0.0233081	2389.75	0.0238408	2389.75	0.0194	2389.75	0.0173717	2389.75	0.0161656	2389.75	0.0175709	2389.75	0.0172833
2387.82	0.0085117	2387.82	0.00888476	2387.82	0.0090362	2387.82	0.00870401	2387.82	0.00871414	2387.82	0.0105702	2387.82	0.0119786	2387.82	0.0121202	2387.82	0.00765909	2387.82	0.00683919	2387.82	0.0147733	2387.82	0.0152092	2387.82	0.0149741	2387.82	0.0150585	2387.82	0.0152092	2387.82	0.0246267	2387.82	0.0231175	2387.82	0.0232612	2387.82	0.0232843	2387.82	0.0237562	2387.82	0.0195	2387.82	0.0174836	2387.82	0.0162176	2387.82	0.0176569	2387.82	0.0172669
2385.89	0.0085182	2385.89	0.00883358	2385.89	0.00904897	2385.89	0.00871419	2385.89	0.00871574	2385.89	0.0105811	2385.89	0.0119587	2385.89	0.012122	2385.89	0.0075707	2385.89	0.00678822	2385.89	0.0147266	2385.89	0.0151444	2385.89	0.0149715	2385.89	0.0150336	2385.89	0.0151444	2385.89	0.0246408	2385.89	0.0231041	2385.89	0.0232679	2385.89	0.023298	2385.89	0.0236946	2385.89	0.0197	2385.89	0.0178307	2385.89	0.0163235	2385.89	0.0178967	2385.89	0.0174516
2383.97	0.00854024	2383.97	0.00883043	2383.97	0.009101	2383.97	0.00871841	2383.97	0.00875768	2383.97	0.0106161	2383.97	0.011985	2383.97	0.0122197	2383.97	0.00759	2383.97	0.0067803	2383.97	0.0147657	2383.97	0.0151603	2383.97	0.0150566	2383.97	0.0150655	2383.97	0.0151603	2383.97	0.0246777	2383.97	0.0231233	2383.97	0.0233017	2383.97	0.023384	2383.97	0.0237747	2383.97	0.0199	2383.97	0.0181647	2383.97	0.01663	2383.97	0.0183058	2383.97	0.0176792
2382.04	0.00861644	2382.04	0.00889096	2382.04	0.00917812	2382.04	0.00876939	2382.04	0.00882546	2382.04	0.0106071	2382.04	0.0119874	2382.04	0.0123101	2382.04	0.00763229	2382.04	0.00684463	2382.04	0.0148419	2382.04	0.0152549	2382.04	0.0151147	2382.04	0.015129	2382.04	0.0152549	2382.04	0.0247532	2382.04	0.0231631	2382.04	0.0234156	2382.04	0.0234862	2382.04	0.0239705	2382.04	0.02	2382.04	0.0183389	2382.04	0.0168559	2382.04	0.0184022	2382.04	0.0177511
2380.11	0.00865193	2380.11	0.00896683	2380.11	0.00923877	2380.11	0.0088473	2380.11	0.00886935	2380.11	0.0105592	2380.11	0.0119715	2380.11	0.0123692	2380.11	0.00765555	2380.11	0.00692766	2380.11	0.0149383	2380.11	0.0153406	2380.11	0.0151252	2380.11	0.0152432	2380.11	0.0153406	2380.11	0.0248694	2380.11	0.0232391	2380.11	0.0235587	2380.11	0.0235961	2380.11	0.0241451	2380.11	0.0199	2380.11	0.0183655	2380.11	0.0167371	2380.11	0.0180199	2380.11	0.0176971
2378.18	0.00864846	2378.18	0.00905414	2378.18	0.00929053	2378.18	0.00890058	2378.18	0.00887129	2378.18	0.0105644	2378.18	0.0120244	2378.18	0.0124257	2378.18	0.00768551	2378.18	0.00699765	2378.18	0.0150666	2378.18	0.0153885	2378.18	0.0151892	2378.18	0.0153784	2378.18	0.0153885	2378.18	0.025021	2378.18	0.023378	2378.18	0.0236921	2378.18	0.0237486	2378.18	0.024232	2378.18	0.0197	2378.18	0.0182934	2378.18	0.016468	2378.18	0.0177413	2378.18	0.0176444
2376.25	0.00869592	2376.25	0.00913507	2376.25	0.00930551	2376.25	0.00892307	2376.25	0.00886734	2376.25	0.0105946	2376.25	0.0120602	2376.25	0.0124777	2376.25	0.00772841	2376.25	0.00700604	2376.25	0.0151951	2376.25	0.0153925	2376.25	0.0152626	2376.25	0.0154417	2376.25	0.0153925	2376.25	0.0251497	2376.25	0.0235182	2376.25	0.0237296	2376.25	0.0238742	2376.25	0.0242592	2376.25	0.0194	2376.25	0.0183008	2376.25	0.0162739	2376.25	0.0179375	2376.25	0.0176794
2374.32	0.00879813	2374.32	0.00918737	2374.32	0.00927444	2374.32	0.00892217	2374.32	0.00888265	2374.32	0.0106343	2374.32	0.0120326	2374.32	0.0124603	2374.32	0.00774111	2374.32	0.00689902	2374.32	0.0152339	2374.32	0.0153987	2374.32	0.0152981	2374.32	0.0154361	2374.32	0.0153987	2374.32	0.0252349	2374.32	0.0235991	2374.32	0.0237107	2374.32	0.0238941	2374.32	0.0242911	2374.32	0.0191	2374.32	0.0183135	2374.32	0.0162205	2374.32	0.0182025	2374.32	0.017746
2372.39	0.00890797	2372.39	0.00921855	2372.39	0.00927161	2372.39	0.00892645	2372.39	0.00889933	2372.39	0.0107025	2372.39	0.0120191	2372.39	0.0124387	2372.39	0.00777349	2372.39	0.00679032	2372.39	0.0152763	2372.39	0.0154431	2372.39	0.0153172	2372.39	0.0154476	2372.39	0.0154431	2372.39	0.0253311	2372.39	0.0236689	2372.39	0.023766	2372.39	0.0239536	2372.39	0.0244335	2372.39	0.0191	2372.39	0.0182499	2372.39	0.0162458	2372.39	0.0182096	2372.39	0.0177817
2370.46	0.00899404	2370.46	0.00923192	2370.46	0.00935111	2370.46	0.00895775	2370.46	0.00892412	2370.46	0.0107971	2370.46	0.012115	2370.46	0.0124955	2370.46	0.00788711	2370.46	0.00679592	2370.46	0.0154017	2370.46	0.0155126	2370.46	0.0153619	2370.46	0.0155292	2370.46	0.0155126	2370.46	0.0254799	2370.46	0.0237957	2370.46	0.0239365	2370.46	0.0241167	2370.46	0.02469	2370.46	0.0192	2370.46	0.0181495	2370.46	0.0163246	2370.46	0.0181392	2370.46	0.01774
2368.54	0.00901368	2368.54	0.00919627	2368.54	0.00943635	2368.54	0.00903389	2368.54	0.00897151	2368.54	0.0108506	2368.54	0.0122304	2368.54	0.0125632	2368.54	0.00800725	2368.54	0.00686283	2368.54	0.015498	2368.54	0.0155686	2368.54	0.0154364	2368.54	0.0156339	2368.54	0.0155686	2368.54	0.0256103	2368.54	0.0239424	2368.54	0.0241359	2368.54	0.0242878	2368.54	0.0249097	2368.54	0.0193	2368.54	0.0180281	2368.54	0.0164338	2368.54	0.0180637	2368.54	0.0176215
2366.61	0.00896918	2366.61	0.00913804	2366.61	0.00943504	2366.61	0.00907871	2366.61	0.00899656	2366.61	0.0108318	2366.61	0.0122513	2366.61	0.0126018	2366.61	0.00803267	2366.61	0.00693667	2366.61	0.0154535	2366.61	0.0155725	2366.61	0.0155431	2366.61	0.0156624	2366.61	0.0155725	2366.61	0.0256712	2366.61	0.0240432	2366.61	0.0242458	2366.61	0.0243721	2366.61	0.0249891	2366.61	0.0194	2366.61	0.0179901	2366.61	0.016588	2366.61	0.0181032	2366.61	0.0176167
2364.68	0.00889124	2364.68	0.00904258	2364.68	0.00939926	2364.68	0.00908199	2364.68	0.00895807	2364.68	0.0107911	2364.68	0.0122293	2364.68	0.0126348	2364.68	0.008007	2364.68	0.00699265	2364.68	0.0153846	2364.68	0.0155857	2364.68	0.0156523	2364.68	0.0156753	2364.68	0.0155857	2364.68	0.0257012	2364.68	0.0241162	2364.68	0.0242636	2364.68	0.0244243	2364.68	0.02503	2364.68	0.0198	2364.68	0.0182466	2364.68	0.0168403	2364.68	0.0183162	2364.68	0.0178357
2362.75	0.00890237	2362.75	0.00901052	2362.75	0.00942584	2362.75	0.00905927	2362.75	0.00893518	2362.75	0.0108035	2362.75	0.0122449	2362.75	0.0126997	2362.75	0.00799472	2362.75	0.0070286	2362.75	0.0154285	2362.75	0.0156567	2362.75	0.015774	2362.75	0.0157742	2362.75	0.0156567	2362.75	0.0257742	2362.75	0.0242254	2362.75	0.0243163	2362.75	0.0245112	2362.75	0.0251191	2362.75	0.02	2362.75	0.018646	2362.75	0.0170274	2362.75	0.0184885	2362.75	0.0179977
2360.82	0.00899423	2360.82	0.00911857	2360.82	0.00950391	2360.82	0.00906101	2360.82	0.00900091	2360.82	0.0108736	2360.82	0.0122402	2360.82	0.0127352	2360.82	0.00800615	2360.82	0.00704978	2360.82	0.0155309	2360.82	0.0157661	2360.82	0.0158641	2360.82	0.0159009	2360.82	0.0157661	2360.82	0.0258949	2360.82	0.0243449	2360.82	0.0244345	2360.82	0.0246299	2360.82	0.0251898	2360.82	0.0201	2360.82	0.0188659	2360.82	0.0171644	2360.82	0.0185134	2360.82	0.0181494
2358.89	0.00906775	2358.89	0.00929319	2358.89	0.00952475	2358.89	0.00909269	2358.89	0.00909575	2358.89	0.0109143	2358.89	0.0121691	2358.89	0.0126868	2358.89	0.00799151	2358.89	0.00698182	2358.89	0.0155536	2358.89	0.0158423	2358.89	0.015874	2358.89	0.0159276	2358.89	0.0158423	2358.89	0.0259723	2358.89	0.0243878	2358.89	0.0245317	2358.89	0.0246453	2358.89	0.0251843	2358.89	0.0204	2358.89	0.0190162	2358.89	0.0173511	2358.89	0.0185838	2358.89	0.0185932
2356.96	0.00910081	2356.96	0.00944291	2356.96	0.0094591	2356.96	0.00915807	2356.96	0.00919349	2356.96	0.0109007	2356.96	0.0121498	2356.96	0.0126555	2356.96	0.00795784	2356.96	0.00689492	2356.96	0.0155202	2356.96	0.0158843	2356.96	0.0158535	2356.96	0.0158655	2356.96	0.0158843	2356.96	0.0260261	2356.96	0.0244069	2356.96	0.0246047	2356.96	0.024629	2356.96	0.0252318	2356.96	0.0205	2356.96	0.0191804	2356.96	0.0173535	2356.96	0.0186438	2356.96	0.0189799
2355.03	0.00910936	2355.03	0.00948952	2355.03	0.0093994	2355.03	0.00920889	2355.03	0.00928528	2355.03	0.0108904	2355.03	0.0122532	2355.03	0.012666	2355.03	0.00799423	2355.03	0.00691931	2355.03	0.0155714	2355.03	0.0159274	2355.03	0.0158536	2355.03	0.0159017	2355.03	0.0159274	2355.03	0.0261812	2355.03	0.0244855	2355.03	0.0246931	2355.03	0.0247294	2355.03	0.0253707	2355.03	0.02	2355.03	0.0191178	2355.03	0.0171431	2355.03	0.0185368	2355.03	0.0188643
2353.1	0.00912608	2353.1	0.00942747	2353.1	0.00939449	2353.1	0.00923816	2353.1	0.00933445	2353.1	0.0110128	2353.1	0.0123824	2353.1	0.0126778	2353.1	0.00811734	2353.1	0.00701399	2353.1	0.0157315	2353.1	0.0160352	2353.1	0.0159304	2353.1	0.0160765	2353.1	0.0160352	2353.1	0.0264031	2353.1	0.0246547	2353.1	0.0248037	2353.1	0.0249413	2353.1	0.0255602	2353.1	0.0197	2353.1	0.0186964	2353.1	0.0168749	2353.1	0.0183917	2353.1	0.018495
2351.18	0.00913645	2351.18	0.00934907	2351.18	0.00946445	2351.18	0.00926516	2351.18	0.00929194	2351.18	0.0112152	2351.18	0.0124786	2351.18	0.0127258	2351.18	0.00824862	2351.18	0.00712639	2351.18	0.0158899	2351.18	0.0162027	2351.18	0.0160679	2351.18	0.0162745	2351.18	0.0162027	2351.18	0.0265497	2351.18	0.0248858	2351.18	0.0249067	2351.18	0.0251604	2351.18	0.0257303	2351.18	0.0197	2351.18	0.0182437	2351.18	0.0165571	2351.18	0.0183729	2351.18	0.0181604
2349.25	0.00911972	2349.25	0.00933971	2349.25	0.00954148	2349.25	0.00929514	2349.25	0.00922678	2349.25	0.0113487	2349.25	0.0125161	2349.25	0.0128102	2349.25	0.00826744	2349.25	0.00722736	2349.25	0.015963	2349.25	0.0163326	2349.25	0.0161686	2349.25	0.016365	2349.25	0.0163326	2349.25	0.0266089	2349.25	0.0250839	2349.25	0.0250077	2349.25	0.0253056	2349.25	0.0258324	2349.25	0.0199	2349.25	0.0181001	2349.25	0.0164231	2349.25	0.0184626	2349.25	0.0179827
2347.32	0.00905952	2347.32	0.00931944	2347.32	0.00950302	2347.32	0.0092872	2347.32	0.00919682	2347.32	0.0113281	2347.32	0.0125002	2347.32	0.01286	2347.32	0.00821508	2347.32	0.00724299	2347.32	0.0159756	2347.32	0.0163894	2347.32	0.0161835	2347.32	0.0163329	2347.32	0.0163894	2347.32	0.0266555	2347.32	0.025153	2347.32	0.0251167	2347.32	0.0253824	2347.32	0.0258865	2347.32	0.0199	2347.32	0.0181603	2347.32	0.0166443	2347.32	0.0187151	2347.32	0.0178852
2345.39	0.00900734	2345.39	0.0092797	2345.39	0.00942365	2345.39	0.00926439	2345.39	0.00919942	2345.39	0.0112767	2345.39	0.0124572	2345.39	0.0128949	2345.39	0.00815532	2345.39	0.00719661	2345.39	0.0160062	2345.39	0.0164368	2345.39	0.0162227	2345.39	0.0163234	2345.39	0.0164368	2345.39	0.0267493	2345.39	0.0251735	2345.39	0.0252459	2345.39	0.0254695	2345.39	0.0259517	2345.39	0.02	2345.39	0.0182969	2345.39	0.0170022	2345.39	0.0191671	2345.39	0.0178398
2343.46	0.00904418	2343.46	0.00933077	2343.46	0.0094444	2343.46	0.00924933	2343.46	0.00921188	2343.46	0.0112798	2343.46	0.0124401	2343.46	0.0129435	2343.46	0.00810515	2343.46	0.00719369	2343.46	0.0161031	2343.46	0.0165034	2343.46	0.0163346	2343.46	0.0163658	2343.46	0.0165034	2343.46	0.0268575	2343.46	0.0252558	2343.46	0.0253773	2343.46	0.02559	2343.46	0.0260687	2343.46	0.0201	2343.46	0.0185888	2343.46	0.0172235	2343.46	0.0195783	2343.46	0.0179688
2341.53	0.00909242	2341.53	0.00945452	2341.53	0.00952929	2341.53	0.00924343	2341.53	0.00926021	2341.53	0.0113199	2341.53	0.0124359	2341.53	0.0129279	2341.53	0.00805225	2341.53	0.00718736	2341.53	0.0162655	2341.53	0.0165722	2341.53	0.0164483	2341.53	0.0164217	2341.53	0.0165722	2341.53	0.0269747	2341.53	0.0253769	2341.53	0.0255077	2341.53	0.0256854	2341.53	0.0261717	2341.53	0.0202	2341.53	0.0187562	2341.53	0.0171863	2341.53	0.019518	2341.53	0.0181935
2339.6	0.00911751	2339.6	0.00953887	2339.6	0.00956988	2339.6	0.0092541	2339.6	0.0093604	2339.6	0.0113447	2339.6	0.0124334	2339.6	0.0128702	2339.6	0.008043	2339.6	0.00716491	2339.6	0.0164374	2339.6	0.0166378	2339.6	0.0165126	2339.6	0.0164896	2339.6	0.0166378	2339.6	0.0271107	2339.6	0.0254685	2339.6	0.0256462	2339.6	0.0257639	2339.6	0.0262687	2339.6	0.02	2339.6	0.0185818	2339.6	0.0170949	2339.6	0.0190883	2339.6	0.0184393
2337.67	0.00918401	2337.67	0.00958564	2337.67	0.0096181	2337.67	0.00931289	2337.67	0.00948026	2337.67	0.0113546	2337.67	0.0124198	2337.67	0.0128744	2337.67	0.00809713	2337.67	0.00720508	2337.67	0.0165737	2337.67	0.0167405	2337.67	0.0165697	2337.67	0.0166635	2337.67	0.0167405	2337.67	0.0272711	2337.67	0.0256033	2337.67	0.0258072	2337.67	0.0258841	2337.67	0.0264145	2337.67	0.0197	2337.67	0.0182848	2337.67	0.0171092	2337.67	0.0188212	2337.67	0.0186666
2335.75	0.00931695	2335.75	0.00967068	2335.75	0.00974644	2335.75	0.00940688	2335.75	0.00954556	2335.75	0.0113996	2335.75	0.0124212	2335.75	0.0129137	2335.75	0.00815862	2335.75	0.0073012	2335.75	0.0166662	2335.75	0.0168644	2335.75	0.0166467	2335.75	0.016886	2335.75	0.0168644	2335.75	0.0273972	2335.75	0.0257674	2335.75	0.0259451	2335.75	0.026078	2335.75	0.0265552	2335.75	0.0197	2335.75	0.0181953	2335.75	0.017112	2335.75	0.0187954	2335.75	0.0186499
2333.82	0.00942396	2333.82	0.00972681	2333.82	0.00988003	2333.82	0.00949981	2333.82	0.00957597	2333.82	0.011481	2333.82	0.0124618	2333.82	0.0129786	2333.82	0.00820965	2333.82	0.00740662	2333.82	0.0167683	2333.82	0.0170218	2333.82	0.016717	2333.82	0.0170213	2333.82	0.0170218	2333.82	0.0274875	2333.82	0.0258772	2333.82	0.0260329	2333.82	0.0262775	2333.82	0.0267037	2333.82	0.0198	2333.82	0.0184658	2333.82	0.0171395	2333.82	0.018844	2333.82	0.0184351
2331.89	0.00945234	2331.89	0.00971245	2331.89	0.00994211	2331.89	0.00952708	2331.89	0.00959411	2331.89	0.0115323	2331.89	0.0125269	2331.89	0.0130116	2331.89	0.00827222	2331.89	0.00746833	2331.89	0.0168174	2331.89	0.0171587	2331.89	0.0167757	2331.89	0.0170706	2331.89	0.0171587	2331.89	0.0276041	2331.89	0.0259594	2331.89	0.0260941	2331.89	0.0263846	2331.89	0.0268666	2331.89	0.0202	2331.89	0.0189747	2331.89	0.0174489	2331.89	0.0189919	2331.89	0.0183846
2329.96	0.00943167	2329.96	0.00966791	2329.96	0.00990919	2329.96	0.0095064	2329.96	0.00960372	2329.96	0.0115101	2329.96	0.0125829	2329.96	0.0129792	2329.96	0.00829802	2329.96	0.00746808	2329.96	0.0168084	2329.96	0.0172247	2329.96	0.0168375	2329.96	0.0170804	2329.96	0.0172247	2329.96	0.0277127	2329.96	0.0260586	2329.96	0.0261723	2329.96	0.0264084	2329.96	0.0269822	2329.96	0.0207	2329.96	0.0194365	2329.96	0.0178681	2329.96	0.0193315	2329.96	0.018631
2328.03	0.0094235	2328.03	0.00965739	2328.03	0.00985198	2328.03	0.00949823	2328.03	0.00958246	2328.03	0.0114909	2328.03	0.0126563	2328.03	0.0129702	2328.03	0.00830815	2328.03	0.00743725	2328.03	0.0168285	2328.03	0.0172782	2328.03	0.016964	2328.03	0.0171015	2328.03	0.0172782	2328.03	0.0278362	2328.03	0.0261613	2328.03	0.0262488	2328.03	0.0264775	2328.03	0.0270906	2328.03	0.0212	2328.03	0.019672	2328.03	0.0179272	2328.03	0.0196418	2328.03	0.0190065
2326.1	0.00944491	2326.1	0.0096764	2326.1	0.00984463	2326.1	0.00951965	2326.1	0.00956059	2326.1	0.0115793	2326.1	0.0127423	2326.1	0.0130763	2326.1	0.00834023	2326.1	0.00746432	2326.1	0.0169035	2326.1	0.0173903	2326.1	0.0171549	2326.1	0.0171795	2326.1	0.0173903	2326.1	0.0279997	2326.1	0.0262447	2326.1	0.0263703	2326.1	0.0266081	2326.1	0.0272204	2326.1	0.0211	2326.1	0.0195697	2326.1	0.0175318	2326.1	0.0195842	2326.1	0.0191487
2324.17	0.00948815	2324.17	0.0097454	2324.17	0.00992461	2324.17	0.00956136	2324.17	0.00962736	2324.17	0.0116971	2324.17	0.012825	2324.17	0.0131436	2324.17	0.00832779	2324.17	0.0074752	2324.17	0.0169574	2324.17	0.0175055	2324.17	0.0172566	2324.17	0.0173081	2324.17	0.0175055	2324.17	0.028184	2324.17	0.0263272	2324.17	0.0265427	2324.17	0.026786	2324.17	0.0273296	2324.17	0.0206	2324.17	0.0191989	2324.17	0.0171187	2324.17	0.0192423	2324.17	0.018889
2322.24	0.0095432	2322.24	0.00984226	2322.24	0.0100963	2322.24	0.00963494	2322.24	0.00970056	2322.24	0.0117226	2322.24	0.0128474	2322.24	0.0131158	2322.24	0.0082889	2322.24	0.00740477	2322.24	0.0169804	2322.24	0.0175468	2322.24	0.0171997	2322.24	0.0173827	2322.24	0.0175468	2322.24	0.0282901	2322.24	0.0263948	2322.24	0.0266403	2322.24	0.026947	2322.24	0.0273573	2322.24	0.0201	2322.24	0.0187686	2322.24	0.0170764	2322.24	0.018992	2322.24	0.0184927
2320.32	0.00960466	2320.32	0.00991035	2320.32	0.0102343	2320.32	0.00970904	2320.32	0.00969926	2320.32	0.0116944	2320.32	0.0127566	2320.32	0.0130917	2320.32	0.00826244	2320.32	0.00732966	2320.32	0.0169815	2320.32	0.0175213	2320.32	0.0171353	2320.32	0.0173367	2320.32	0.0175213	2320.32	0.0282888	2320.32	0.0264015	2320.32	0.0266312	2320.32	0.0270134	2320.32	0.0273802	2320.32	0.02	2320.32	0.0187309	2320.32	0.01749	2320.32	0.0189744	2320.32	0.0183982
2318.39	0.00960314	2318.39	0.00988131	2318.39	0.010178	2318.39	0.00969975	2318.39	0.00963844	2318.39	0.0117107	2318.39	0.0126331	2318.39	0.0131366	2318.39	0.00829298	2318.39	0.00731855	2318.39	0.0169683	2318.39	0.0174874	2318.39	0.0171947	2318.39	0.0172333	2318.39	0.0174874	2318.39	0.0282805	2318.39	0.026401	2318.39	0.0266063	2318.39	0.027001	2318.39	0.0274701	2318.39	0.0205	2318.39	0.0192947	2318.39	0.0180271	2318.39	0.0191558	2318.39	0.0188405
2316.46	0.00953359	2316.46	0.00979052	2316.46	0.0100226	2316.46	0.00961791	2316.46	0.00959786	2316.46	0.0117221	2316.46	0.0126342	2316.46	0.0131989	2316.46	0.00836951	2316.46	0.00737309	2316.46	0.0169812	2316.46	0.017469	2316.46	0.0173243	2316.46	0.0171859	2316.46	0.017469	2316.46	0.0283368	2316.46	0.02652	2316.46	0.026633	2316.46	0.0269768	2316.46	0.02759	2316.46	0.0211	2316.46	0.0199325	2316.46	0.0182104	2316.46	0.0194989	2316.46	0.0194339
2314.53	0.00948313	2314.53	0.00971688	2314.53	0.00996888	2314.53	0.00958102	2314.53	0.00959532	2314.53	0.0117358	2314.53	0.0127674	2314.53	0.013263	2314.53	0.00844006	2314.53	0.00743277	2314.53	0.0170106	2314.53	0.0174909	2314.53	0.0173623	2314.53	0.0172254	2314.53	0.0174909	2314.53	0.0284437	2314.53	0.0267402	2314.53	0.0267334	2314.53	0.0269899	2314.53	0.0276697	2314.53	0.0211	2314.53	0.0200638	2314.53	0.0181271	2314.53	0.0198139	2314.53	0.0195817
2312.6	0.00946535	2312.6	0.00971296	2312.6	0.0100034	2312.6	0.00962104	2312.6	0.00964082	2312.6	0.0118224	2312.6	0.0129105	2312.6	0.0133174	2312.6	0.00851833	2312.6	0.00750787	2312.6	0.0171063	2312.6	0.0176329	2312.6	0.0173794	2312.6	0.0173561	2312.6	0.0176329	2312.6	0.0286143	2312.6	0.0269704	2312.6	0.0269581	2312.6	0.0271305	2312.6	0.0277784	2312.6	0.0207	2312.6	0.0196416	2312.6	0.0179324	2312.6	0.0197003	2312.6	0.0192704
2310.67	0.00955852	2310.67	0.00984834	2310.67	0.0100689	2310.67	0.0097491	2310.67	0.00974437	2310.67	0.0119854	2310.67	0.0129813	2310.67	0.0133729	2310.67	0.00861037	2310.67	0.00763645	2310.67	0.0173656	2310.67	0.0179206	2310.67	0.0176249	2310.67	0.0176814	2310.67	0.0179206	2310.67	0.0289053	2310.67	0.0271966	2310.67	0.0273218	2310.67	0.0274476	2310.67	0.0280696	2310.67	0.0204	2310.67	0.0191359	2310.67	0.0175668	2310.67	0.0191918	2310.67	0.0188808
2308.74	0.00978154	2308.74	0.0100611	2308.74	0.0102229	2308.74	0.00998205	2308.74	0.00992053	2308.74	0.0121569	2308.74	0.0129653	2308.74	0.0134024	2308.74	0.00866722	2308.74	0.00774046	2308.74	0.0177565	2308.74	0.0182675	2308.74	0.0180718	2308.74	0.0181448	2308.74	0.0182675	2308.74	0.0292482	2308.74	0.0274655	2308.74	0.0277118	2308.74	0.0278221	2308.74	0.0284607	2308.74	0.0207	2308.74	0.0189756	2308.74	0.0173341	2308.74	0.0189454	2308.74	0.0187506
2306.81	0.010016	2306.81	0.0102346	2306.81	0.0104101	2306.81	0.0102524	2306.81	0.0101269	2306.81	0.0123103	2306.81	0.0129406	2306.81	0.0133838	2306.81	0.00868371	2306.81	0.00773083	2306.81	0.0181916	2306.81	0.018664	2306.81	0.0185327	2306.81	0.018614	2306.81	0.018664	2306.81	0.0295877	2306.81	0.0277966	2306.81	0.0280678	2306.81	0.0281926	2306.81	0.0288337	2306.81	0.0212	2306.81	0.0191261	2306.81	0.0176758	2306.81	0.0192526	2306.81	0.0191347
2304.89	0.0101568	2304.89	0.0103712	2304.89	0.0105505	2304.89	0.0104428	2304.89	0.0102999	2304.89	0.0125577	2304.89	0.0130272	2304.89	0.0134278	2304.89	0.00877893	2304.89	0.00773659	2304.89	0.0187153	2304.89	0.0192292	2304.89	0.0190584	2304.89	0.0191718	2304.89	0.0192292	2304.89	0.0300128	2304.89	0.0282612	2304.89	0.028486	2304.89	0.0286628	2304.89	0.0292877	2304.89	0.0215	2304.89	0.0194275	2304.89	0.0183343	2304.89	0.0197105	2304.89	0.01988
2302.96	0.0102327	2302.96	0.0105271	2302.96	0.0106895	2302.96	0.0105621	2302.96	0.0104275	2302.96	0.0129532	2302.96	0.0132002	2302.96	0.0136037	2302.96	0.00894668	2302.96	0.00787716	2302.96	0.0194029	2302.96	0.0199599	2302.96	0.0197427	2302.96	0.0198363	2302.96	0.0199599	2302.96	0.0305809	2302.96	0.0288556	2302.96	0.0290522	2302.96	0.0292224	2302.96	0.0299105	2302.96	0.0215	2302.96	0.0199386	2302.96	0.018644	2302.96	0.0199874	2302.96	0.0203699
2301.03	0.0103672	2301.03	0.0107589	2301.03	0.010897	2301.03	0.0107123	2301.03	0.0105726	2301.03	0.0133594	2301.03	0.0133165	2301.03	0.0138239	2301.03	0.00906637	2301.03	0.00809127	2301.03	0.0201315	2301.03	0.0207007	2301.03	0.020501	2301.03	0.0205147	2301.03	0.0207007	2301.03	0.031203	2301.03	0.0294834	2301.03	0.0297064	2301.03	0.0297831	2301.03	0.030634	2301.03	0.0216	2301.03	0.0205892	2301.03	0.0185975	2301.03	0.0201852	2301.03	0.020407
2299.1	0.0105459	2299.1	0.0110574	2299.1	0.0111086	2299.1	0.0108744	2299.1	0.0108016	2299.1	0.0137066	2299.1	0.0133802	2299.1	0.0140385	2299.1	0.00913609	2299.1	0.00831213	2299.1	0.0208149	2299.1	0.0214004	2299.1	0.021287	2299.1	0.0212756	2299.1	0.0214004	2299.1	0.0318304	2299.1	0.0300999	2299.1	0.0303218	2299.1	0.0304309	2299.1	0.0313117	2299.1	0.022	2299.1	0.0211546	2299.1	0.0187939	2299.1	0.0204972	2299.1	0.0204114
[truncated: 881 more rows]
[truncated: 10 more columns]

## Sheet: RSD DATA
Stability Test
	Wavenumber/cm-1	671.106	1033.66	1276.64	1375	1419.35	1644.98	1743.33	2362.37	2854.13	2921.63	3291.89
[truncated: 22 more rows]
